# Supplementary material for: Tumor Suppressor MicroRNAs in Clinical and Preclinical Trials for Neurological Disorders
Source: Pharmaceuticals (Basel). 2024 Mar 27;17(4):426. doi: 10.3390/ph17040426 (PMC11054060; doi:10.3390/ph17040426)
Supplement: Supplementary file 1 [file pharmaceuticals-17-00426-s001.zip]

Archive with 1 entries (1 files):
- pharmaceuticals-2899350-supplementary.xlsx
