# Supplementary material for: Tumor Suppressor MicroRNAs in Clinical and Preclinical Trials for Neurological Disorders
Source: Pharmaceuticals (Basel). 2024 Mar 27;17(4):426. doi: 10.3390/ph17040426 (PMC11054060; doi:10.3390/ph17040426)
Supplement: Supplementary file 1 [file pharmaceuticals-17-00426-s001.zip › pharmaceuticals-2899350-supplementary.xlsx]

## Sheet: Sarcomas
authors	article title	miRNA	upregulated/downregulated	sample type	comments	cancer type
Kohama, I., Kosaka, N., Chikuda, H., & Ochiya, T	An Insight into the Roles of MicroRNAs and Exosomes in Sarcoma	miR-195-5p, miR-199a-3p, miR-320a, miR-374a-5p	up	Plasma	Diagnosis	sarcomas
Kohama, I., Kosaka, N., Chikuda, H., & Ochiya, T	An Insight into the Roles of MicroRNAs and Exosomes in Sarcoma	miR-195	down	Serum	Diagnosis	sarcomas
Kohama, I., Kosaka, N., Chikuda, H., & Ochiya, T	An Insight into the Roles of MicroRNAs and Exosomes in Sarcoma	miR-Let7A	down	Tissue, Blood	Diagnosis	sarcomas
Kohama, I., Kosaka, N., Chikuda, H., & Ochiya, T	An Insight into the Roles of MicroRNAs and Exosomes in Sarcoma	miR-9	up	Serum	Diagnosis	sarcomas
Kohama, I., Kosaka, N., Chikuda, H., & Ochiya, T	An Insight into the Roles of MicroRNAs and Exosomes in Sarcoma	miR-21	up	Plasma	Diagnosis	sarcomas
Kohama, I., Kosaka, N., Chikuda, H., & Ochiya, T	An Insight into the Roles of MicroRNAs and Exosomes in Sarcoma	miR-199a-3p, miR-143	down	Plasma	Diagnosis	sarcomas
Kohama, I., Kosaka, N., Chikuda, H., & Ochiya, T	An Insight into the Roles of MicroRNAs and Exosomes in Sarcoma	miR-25-3p	up	Serum	Diagnosis	sarcomas
Kohama, I., Kosaka, N., Chikuda, H., & Ochiya, T	An Insight into the Roles of MicroRNAs and Exosomes in Sarcoma	miR-135b, miR-148a, miR-27a, miR-9	up	Exosomes from sera	chemotherapeutic response	sarcomas
Kohama, I., Kosaka, N., Chikuda, H., & Ochiya, T	An Insight into the Roles of MicroRNAs and Exosomes in Sarcoma	miR-124, miR-133a, miR-199a-3p, miR-385	down	Exosomes from sera	chemotherapeutic response	sarcomas
Jian Zhang, Yi-Guo Yan, Cheng Wang, Shu-Jun Zhang, Xiao-Hua Yu, Wen-Jun Wang	MicroRNAs in osteosarcoma	miR-9, miR-99, miR-195, miR-148a, miR-181a	up		MG-63 cells	sarcomas
Jian Zhang, Yi-Guo Yan, Cheng Wang, Shu-Jun Zhang, Xiao-Hua Yu, Wen-Jun Wang	MicroRNAs in osteosarcoma	miR-143, miR-145, miR-335, miR-539	down		MG-63 cells	sarcomas
Jian Zhang, Yi-Guo Yan, Cheng Wang, Shu-Jun Zhang, Xiao-Hua Yu, Wen-Jun Wang	MicroRNAs in osteosarcoma	miR-451, miR-1290, miR-765, miR-483-5p, miR-513a-5p, hsa-miR-129-5p, hsa-miR-31	up		MG-63 cells with APE1 knockdown	sarcomas
Jian Zhang, Yi-Guo Yan, Cheng Wang, Shu-Jun Zhang, Xiao-Hua Yu, Wen-Jun Wang	MicroRNAs in osteosarcoma	miR-29b, miR-197, let-7b, miR-324-5p, let-7i, miR-484	down		MG-63 cells with APE1 knockdown	sarcomas
Jian Zhang, Yi-Guo Yan, Cheng Wang, Shu-Jun Zhang, Xiao-Hua Yu, Wen-Jun Wang	MicroRNAs in osteosarcoma	miR-199b-5p, miR-338-3p, miR-891a	up		OS samples	sarcomas
Jian Zhang, Yi-Guo Yan, Cheng Wang, Shu-Jun Zhang, Xiao-Hua Yu, Wen-Jun Wang	MicroRNAs in osteosarcoma	miR-155-5p, miR-135b-5p and miR-146a-5p	up		OS samples	sarcomas
Jian Zhang, Yi-Guo Yan, Cheng Wang, Shu-Jun Zhang, Xiao-Hua Yu, Wen-Jun Wang	MicroRNAs in osteosarcoma	miR-9, miR-21, miR-31, miR-196a/b, miR-374a, miR-29, miR-130	up		EuroBoNeT panel of human OS cell lines	sarcomas
Jian Zhang, Yi-Guo Yan, Cheng Wang, Shu-Jun Zhang, Xiao-Hua Yu, Wen-Jun Wang	MicroRNAs in osteosarcoma	miR-126, miR-486-5p, miR-150, miR-142-3p, miR-223, miR-144, miR-1, miR-195, miR-206	down		EuroBoNeT panel of human OS cell lines	sarcomas
Jian Zhang, Yi-Guo Yan, Cheng Wang, Shu-Jun Zhang, Xiao-Hua Yu, Wen-Jun Wang	MicroRNAs in osteosarcoma	miR-151-3p, miR-191	up		KHOS, U2OS, and Saos-2 cells	sarcomas
Jian Zhang, Yi-Guo Yan, Cheng Wang, Shu-Jun Zhang, Xiao-Hua Yu, Wen-Jun Wang	MicroRNAs in osteosarcoma	miR-199a-3p, miR-127-3p, miR-376c	down		KHOS, U2OS, and Saos-2 cells	sarcomas
Jian Zhang, Yi-Guo Yan, Cheng Wang, Shu-Jun Zhang, Xiao-Hua Yu, Wen-Jun Wang	MicroRNAs in osteosarcoma	miR-17-92 cluster, miR-106a-363, miR-106b- 25	up		OS samples	sarcomas
Jian Zhang, Yi-Guo Yan, Cheng Wang, Shu-Jun Zhang, Xiao-Hua Yu, Wen-Jun Wang	MicroRNAs in osteosarcoma	miR-135b, miR-150, miR-542-5p, miR-652	up		OS samples, HOS and 143B cells	sarcomas
Jian Zhang, Yi-Guo Yan, Cheng Wang, Shu-Jun Zhang, Xiao-Hua Yu, Wen-Jun Wang	MicroRNAs in osteosarcoma	miR-202, miR-9	up		OS samples	sarcomas
Jian Zhang, Yi-Guo Yan, Cheng Wang, Shu-Jun Zhang, Xiao-Hua Yu, Wen-Jun Wang	MicroRNAs in osteosarcoma	miR-92a, miR-99b, miR-132, miR-193a-5p, miR-422a	down		OS sample	sarcomas
Jiang, S., Hu, Y., Zhou, Y., Tang, G., Cui, W., Wang, X., Chen, B., Hu, Z., & Xu, B.	miRNAs as Biomarkers and Possible Therapeutic Strategies in Synovial Sarcoma	miR-494-3p	down			sarcomas
Jiang, S., Hu, Y., Zhou, Y., Tang, G., Cui, W., Wang, X., Chen, B., Hu, Z., & Xu, B.	miRNAs as Biomarkers and Possible Therapeutic Strategies in Synovial Sarcoma	miR-17	up			sarcomas
Jiang, S., Hu, Y., Zhou, Y., Tang, G., Cui, W., Wang, X., Chen, B., Hu, Z., & Xu, B.	miRNAs as Biomarkers and Possible Therapeutic Strategies in Synovial Sarcoma	miR-214	up			sarcomas
Jiang, S., Hu, Y., Zhou, Y., Tang, G., Cui, W., Wang, X., Chen, B., Hu, Z., & Xu, B.	miRNAs as Biomarkers and Possible Therapeutic Strategies in Synovial Sarcoma	miR-92b-3p	up			sarcomas
Jiang, S., Hu, Y., Zhou, Y., Tang, G., Cui, W., Wang, X., Chen, B., Hu, Z., & Xu, B.	miRNAs as Biomarkers and Possible Therapeutic Strategies in Synovial Sarcoma	miR-9	up			sarcomas
Psilopatis, I., Vrettou, K., Kokkali, S., & Theocharis, S	The Role of MicroRNAs in Uterine Leiomyosarcoma Diagnosis and Treatment	let-7	up			sarcomas
Psilopatis, I., Vrettou, K., Kokkali, S., & Theocharis, S	The Role of MicroRNAs in Uterine Leiomyosarcoma Diagnosis and Treatment	miRNA-4776-5p [41] miRNA-671-3p miRNA-3619-3p miRNA-621 miRNA-553 miRNA-542-5p miRNA-4734 miRNA-3682-3p miRNA-4727-3p	up or down			sarcomas
Psilopatis, I., Vrettou, K., Kokkali, S., & Theocharis, S	The Role of MicroRNAs in Uterine Leiomyosarcoma Diagnosis and Treatment	miRNA-23b, miRNA-1 let-7f let-7c	Downregulation in endometrial sarcomas			sarcomas
Psilopatis, I., Vrettou, K., Kokkali, S., & Theocharis, S	The Role of MicroRNAs in Uterine Leiomyosarcoma Diagnosis and Treatment	miRNA-221	Upregulation in leiomyosarcoma			sarcomas
Psilopatis, I., Vrettou, K., Kokkali, S., & Theocharis, S	The Role of MicroRNAs in Uterine Leiomyosarcoma Diagnosis and Treatment	miRNA-133a miRNA-133b miRNA-1	Upregulation in leiomyosarcoma			sarcomas
Psilopatis, I., Vrettou, K., Kokkali, S., & Theocharis, S	The Role of MicroRNAs in Uterine Leiomyosarcoma Diagnosis and Treatment	miRNA-1	Strong suppression in leiomyosarcoma			sarcomas
Psilopatis, I., Vrettou, K., Kokkali, S., & Theocharis, S	The Role of MicroRNAs in Uterine Leiomyosarcoma Diagnosis and Treatment	miRNA-4430 miRNA-6511b-5p miRNA-451a miRNA-4485-5p miRNA-4635 miRNA-1246 miRNA-191-5p	Downregulation in leiomyosarcoma			sarcomas
Psilopatis, I., Vrettou, K., Kokkali, S., & Theocharis, S	The Role of MicroRNAs in Uterine Leiomyosarcoma Diagnosis and Treatment	miRNA-126	Downregulation in leiomyosarcoma Hypo-expression between uterine leiomyoma and benign metastasizing leiomyoma			sarcomas
Psilopatis, I., Vrettou, K., Kokkali, S., & Theocharis, S	The Role of MicroRNAs in Uterine Leiomyosarcoma Diagnosis and Treatment	miRNA-221	Upregulation in leiomyosarcoma			sarcomas
Dong, Z., Liao, Z., He, Y., Wu, C., Meng, Z., Qin, B., Xu, G., Li, Z., Sun, T., Wen, Y., & Li, G.	Advances in the Biological Functions and Mechanisms of miRNAs in the Development of Osteosarcoma	miRNA-4295	down		Gastric cancer↑ Head and neck squamous cell carcinoma↑	sarcomas
Dong, Z., Liao, Z., He, Y., Wu, C., Meng, Z., Qin, B., Xu, G., Li, Z., Sun, T., Wen, Y., & Li, G.	Advances in the Biological Functions and Mechanisms of miRNAs in the Development of Osteosarcoma	miRNA-218	down		Glioma, Non-small cell lung cancer, Multiple myeloma	sarcomas
Dong, Z., Liao, Z., He, Y., Wu, C., Meng, Z., Qin, B., Xu, G., Li, Z., Sun, T., Wen, Y., & Li, G.	Advances in the Biological Functions and Mechanisms of miRNAs in the Development of Osteosarcoma	miRNA-744-5p	down		Hepatocellular carcinoma Glioblastoma Multiple myeloma Colorectal cancer	sarcomas
Dong, Z., Liao, Z., He, Y., Wu, C., Meng, Z., Qin, B., Xu, G., Li, Z., Sun, T., Wen, Y., & Li, G.	Advances in the Biological Functions and Mechanisms of miRNAs in the Development of Osteosarcoma	miRNA-139	down		Pancreatic cancer Prostate cancer	sarcomas
Dong, Z., Liao, Z., He, Y., Wu, C., Meng, Z., Qin, B., Xu, G., Li, Z., Sun, T., Wen, Y., & Li, G.	Advances in the Biological Functions and Mechanisms of miRNAs in the Development of Osteosarcoma	miRNA-182-5p	up		Bladder cancer Hepatocellular carcinoma Clear cell renal cell carcinom	sarcomas
Dong, Z., Liao, Z., He, Y., Wu, C., Meng, Z., Qin, B., Xu, G., Li, Z., Sun, T., Wen, Y., & Li, G.	Advances in the Biological Functions and Mechanisms of miRNAs in the Development of Osteosarcoma	miRNA-628-5p	up		Cervical carcinoma Colorectal cancer Pancreatic ductal adenocarcinoma	sarcomas
Dong, Z., Liao, Z., He, Y., Wu, C., Meng, Z., Qin, B., Xu, G., Li, Z., Sun, T., Wen, Y., & Li, G.	Advances in the Biological Functions and Mechanisms of miRNAs in the Development of Osteosarcoma	miRNA-4295	up		Gastric cancer Head and neck squamous cell carcinoma	sarcomas
Dong, Z., Liao, Z., He, Y., Wu, C., Meng, Z., Qin, B., Xu, G., Li, Z., Sun, T., Wen, Y., & Li, G.	Advances in the Biological Functions and Mechanisms of miRNAs in the Development of Osteosarcoma	miRNA-221	up		Breast cancer Thyroid cancer	sarcomas
Ruth Drury, Eldo T Verghese, Thomas A Hughes	The roles of microRNAs in sarcomas	126	up		Osteo [10,13]; EWS [18]	sarcomas
Ruth Drury, Eldo T Verghese, Thomas A Hughes	The roles of microRNAs in sarcomas	382	down		Osteo	sarcomas
Ruth Drury, Eldo T Verghese, Thomas A Hughes	The roles of microRNAs in sarcomas	432	down		Osteo	sarcomas
Ruth Drury, Eldo T Verghese, Thomas A Hughes	The roles of microRNAs in sarcomas	495	down		Osteo [10,14]; Leiomyo [16]	sarcomas
Ruth Drury, Eldo T Verghese, Thomas A Hughes	The roles of microRNAs in sarcomas	130b	up		Leiomyo [16]; EWS [17]; Osteo [19]	sarcomas
Ruth Drury, Eldo T Verghese, Thomas A Hughes	The roles of microRNAs in sarcomas	329	up		Osteo [10,14]; Leiomyo [16]	sarcomas
Pekarek, L., De la Torre-Escuredo, B., Fraile-Martinez, O., García-Montero, C., Saez, M. A., Cobo-Prieto, D., Guijarro, L. G., Saz, J. V., De Castro-Martinez, P., Torres-Carranza, D., Pekarek, T., Carrera, A. C., Alvarez-Mon, M., & Ortega, M. A.	Towards the Search for Potential Biomarkers in Osteosarcoma: State-of-the-Art and Translational Expectations	miR16	up			sarcomas
Pekarek, L., De la Torre-Escuredo, B., Fraile-Martinez, O., García-Montero, C., Saez, M. A., Cobo-Prieto, D., Guijarro, L. G., Saz, J. V., De Castro-Martinez, P., Torres-Carranza, D., Pekarek, T., Carrera, A. C., Alvarez-Mon, M., & Ortega, M. A.	Towards the Search for Potential Biomarkers in Osteosarcoma: State-of-the-Art and Translational Expectations	miR21, miR 214, miR 29, miR 9 and miR 148a	up			sarcomas
Pekarek, L., De la Torre-Escuredo, B., Fraile-Martinez, O., García-Montero, C., Saez, M. A., Cobo-Prieto, D., Guijarro, L. G., Saz, J. V., De Castro-Martinez, P., Torres-Carranza, D., Pekarek, T., Carrera, A. C., Alvarez-Mon, M., & Ortega, M. A.	Towards the Search for Potential Biomarkers in Osteosarcoma: State-of-the-Art and Translational Expectations	miR-382, miR26a, miR-126, miR-195 and miR-124	down			sarcomas
Pekarek, L., De la Torre-Escuredo, B., Fraile-Martinez, O., García-Montero, C., Saez, M. A., Cobo-Prieto, D., Guijarro, L. G., Saz, J. V., De Castro-Martinez, P., Torres-Carranza, D., Pekarek, T., Carrera, A. C., Alvarez-Mon, M., & Ortega, M. A.	Towards the Search for Potential Biomarkers in Osteosarcoma: State-of-the-Art and Translational Expectations	miR-152	down			sarcomas
Zeng, X., Cao, Z., Luo, W., Zheng, L., & Zhang, T	MicroRNA-381—A Key Transcriptional Regulator: Its Biological Function and Clinical Application Prospects in Cancer	MiR-381	up		Epithelioid sarcoma	sarcomas
Zeng, X., Cao, Z., Luo, W., Zheng, L., & Zhang, T	MicroRNA-381—A Key Transcriptional Regulator: Its Biological Function and Clinical Application Prospects in Cancer	MiR-381	down		Osteosarcoma	sarcomas
Zeng, X., Cao, Z., Luo, W., Zheng, L., & Zhang, T	MicroRNA-381—A Key Transcriptional Regulator: Its Biological Function and Clinical Application Prospects in Cancer	MiR-381	down		Chondrosarcoma	sarcomas
Zeng, X., Cao, Z., Luo, W., Zheng, L., & Zhang, T	MicroRNA-381—A Key Transcriptional Regulator: Its Biological Function and Clinical Application Prospects in Cancer	MiR-381	up		Osteosarcoma	sarcomas
Durairaj Sekar, Panagal Mani, M. Biruntha, P. Sivagurunathan & M. Karthigeyan	Dissecting the functional role of microRNA 21 in osteosarcoma	miR-21	up		Osteosarcoma	sarcomas
G. M. Viera, K. B. Salomao, G. R. de Sousa, M. Baroni, L. E. A. Delsin, J. A. Pezuk & M. S. Brassesco	miRNA signatures in childhood sarcomas and their clinical implications	miR-214, miR-92b-3p, miR-143-3p, miR10a-5p, miR-105-5p	up	Serum	EWS	sarcomas
G. M. Viera, K. B. Salomao, G. R. de Sousa, M. Baroni, L. E. A. Delsin, J. A. Pezuk & M. S. Brassesco	miRNA signatures in childhood sarcomas and their clinical implications	miR-155-5p, miR-133a, miR-483-3p	down	Serum	EWS	sarcomas
G. M. Viera, K. B. Salomao, G. R. de Sousa, M. Baroni, L. E. A. Delsin, J. A. Pezuk & M. S. Brassesco	miRNA signatures in childhood sarcomas and their clinical implications	miR-125b	down	Serum	EWS	sarcomas
G. M. Viera, K. B. Salomao, G. R. de Sousa, M. Baroni, L. E. A. Delsin, J. A. Pezuk & M. S. Brassesco	miRNA signatures in childhood sarcomas and their clinical implications	miR-21	up	plasma	OSteosarcoma	sarcomas
G. M. Viera, K. B. Salomao, G. R. de Sousa, M. Baroni, L. E. A. Delsin, J. A. Pezuk & M. S. Brassesco	miRNA signatures in childhood sarcomas and their clinical implications	miR-143	down	plasma	OSteosarcoma	sarcomas
G. M. Viera, K. B. Salomao, G. R. de Sousa, M. Baroni, L. E. A. Delsin, J. A. Pezuk & M. S. Brassesco	miRNA signatures in childhood sarcomas and their clinical implications	miR-199a-3p	down	plasma	OSteosarcoma	sarcomas
G. M. Viera, K. B. Salomao, G. R. de Sousa, M. Baroni, L. E. A. Delsin, J. A. Pezuk & M. S. Brassesco	miRNA signatures in childhood sarcomas and their clinical implications	miR-195-5p, miR-199a-3p	up	plasma	OSteosarcoma	sarcomas
G. M. Viera, K. B. Salomao, G. R. de Sousa, M. Baroni, L. E. A. Delsin, J. A. Pezuk & M. S. Brassesco	miRNA signatures in childhood sarcomas and their clinical implications	199a-3p, miR-320a	up	plasma	OSteosarcoma	sarcomas
G. M. Viera, K. B. Salomao, G. R. de Sousa, M. Baroni, L. E. A. Delsin, J. A. Pezuk & M. S. Brassesco	miRNA signatures in childhood sarcomas and their clinical implications	miR-374a-5p	up	plasma	OSteosarcoma	sarcomas
G. M. Viera, K. B. Salomao, G. R. de Sousa, M. Baroni, L. E. A. Delsin, J. A. Pezuk & M. S. Brassesco	miRNA signatures in childhood sarcomas and their clinical implications	miR-34b	down	plasma	OSteosarcoma	sarcomas
G. M. Viera, K. B. Salomao, G. R. de Sousa, M. Baroni, L. E. A. Delsin, J. A. Pezuk & M. S. Brassesco	miRNA signatures in childhood sarcomas and their clinical implications	miR-148a	up	plasma	OSteosarcoma	sarcomas
G. M. Viera, K. B. Salomao, G. R. de Sousa, M. Baroni, L. E. A. Delsin, J. A. Pezuk & M. S. Brassesco	miRNA signatures in childhood sarcomas and their clinical implications	miRNA-25-3p	up	plasma	OSteosarcoma	sarcomas
G. M. Viera, K. B. Salomao, G. R. de Sousa, M. Baroni, L. E. A. Delsin, J. A. Pezuk & M. S. Brassesco	miRNA signatures in childhood sarcomas and their clinical implications	miR-21,	up	plasma	OSteosarcoma	sarcomas
G. M. Viera, K. B. Salomao, G. R. de Sousa, M. Baroni, L. E. A. Delsin, J. A. Pezuk & M. S. Brassesco	miRNA signatures in childhood sarcomas and their clinical implications	miR-221,	up	plasma	OSteosarcoma	sarcomas
G. M. Viera, K. B. Salomao, G. R. de Sousa, M. Baroni, L. E. A. Delsin, J. A. Pezuk & M. S. Brassesco	miRNA signatures in childhood sarcomas and their clinical implications	miR-106a	up	plasma	OSteosarcoma	sarcomas
G. M. Viera, K. B. Salomao, G. R. de Sousa, M. Baroni, L. E. A. Delsin, J. A. Pezuk & M. S. Brassesco	miRNA signatures in childhood sarcomas and their clinical implications	miR-133b	down	serum	OSteosarcoma	sarcomas
G. M. Viera, K. B. Salomao, G. R. de Sousa, M. Baroni, L. E. A. Delsin, J. A. Pezuk & M. S. Brassesco	miRNA signatures in childhood sarcomas and their clinical implications	miR-206	down	serum	OSteosarcoma	sarcomas
G. M. Viera, K. B. Salomao, G. R. de Sousa, M. Baroni, L. E. A. Delsin, J. A. Pezuk & M. S. Brassesco	miRNA signatures in childhood sarcomas and their clinical implications	miR-195	down	serum	OSteosarcoma	sarcomas
G. M. Viera, K. B. Salomao, G. R. de Sousa, M. Baroni, L. E. A. Delsin, J. A. Pezuk & M. S. Brassesco	miRNA signatures in childhood sarcomas and their clinical implications	miR-196a/b	up	serum	OSteosarcoma	sarcomas
G. M. Viera, K. B. Salomao, G. R. de Sousa, M. Baroni, L. E. A. Delsin, J. A. Pezuk & M. S. Brassesco	miRNA signatures in childhood sarcomas and their clinical implications	miR-199a-5p	up	serum	OSteosarcoma	sarcomas
G. M. Viera, K. B. Salomao, G. R. de Sousa, M. Baroni, L. E. A. Delsin, J. A. Pezuk & M. S. Brassesco	miRNA signatures in childhood sarcomas and their clinical implications	miR-215-5p, miR-642a-5p	up	serum	OSteosarcoma	sarcomas
G. M. Viera, K. B. Salomao, G. R. de Sousa, M. Baroni, L. E. A. Delsin, J. A. Pezuk & M. S. Brassesco	miRNA signatures in childhood sarcomas and their clinical implications	miR-491	down	serum	OSteosarcoma	sarcomas
G. M. Viera, K. B. Salomao, G. R. de Sousa, M. Baroni, L. E. A. Delsin, J. A. Pezuk & M. S. Brassesco	miRNA signatures in childhood sarcomas and their clinical implications	miR-25-3p	up	serum	OSteosarcoma	sarcomas
G. M. Viera, K. B. Salomao, G. R. de Sousa, M. Baroni, L. E. A. Delsin, J. A. Pezuk & M. S. Brassesco	miRNA signatures in childhood sarcomas and their clinical implications	miR-17	up	serum	OSteosarcoma	sarcomas
G. M. Viera, K. B. Salomao, G. R. de Sousa, M. Baroni, L. E. A. Delsin, J. A. Pezuk & M. S. Brassesco	miRNA signatures in childhood sarcomas and their clinical implications	miR-542-3p	up	serum	OSteosarcoma	sarcomas
G. M. Viera, K. B. Salomao, G. R. de Sousa, M. Baroni, L. E. A. Delsin, J. A. Pezuk & M. S. Brassesco	miRNA signatures in childhood sarcomas and their clinical implications	miR-491	down	serum	OSteosarcoma	sarcomas
G. M. Viera, K. B. Salomao, G. R. de Sousa, M. Baroni, L. E. A. Delsin, J. A. Pezuk & M. S. Brassesco	miRNA signatures in childhood sarcomas and their clinical implications	miR-101	down	serum	OSteosarcoma	sarcomas
G. M. Viera, K. B. Salomao, G. R. de Sousa, M. Baroni, L. E. A. Delsin, J. A. Pezuk & M. S. Brassesco	miRNA signatures in childhood sarcomas and their clinical implications	miR-5001-5p, miR-512-5p, miR877-5p, miR-9-3p, miR-5191-3p	up	serum	OSteosarcoma	sarcomas
G. M. Viera, K. B. Salomao, G. R. de Sousa, M. Baroni, L. E. A. Delsin, J. A. Pezuk & M. S. Brassesco	miRNA signatures in childhood sarcomas and their clinical implications	miR-181a-3p, miR-130b-5p, miR-92b-3p, miR-214-5p, miR-183-5p, miR-10a-5p	down	serum	OSteosarcoma	sarcomas
G. M. Viera, K. B. Salomao, G. R. de Sousa, M. Baroni, L. E. A. Delsin, J. A. Pezuk & M. S. Brassesco	miRNA signatures in childhood sarcomas and their clinical implications	miR-497	down	serum	OSteosarcoma	sarcomas
G. M. Viera, K. B. Salomao, G. R. de Sousa, M. Baroni, L. E. A. Delsin, J. A. Pezuk & M. S. Brassesco	miRNA signatures in childhood sarcomas and their clinical implications	miR-206	up	serum	RMS	sarcomas
G. M. Viera, K. B. Salomao, G. R. de Sousa, M. Baroni, L. E. A. Delsin, J. A. Pezuk & M. S. Brassesco	miRNA signatures in childhood sarcomas and their clinical implications	miR-33b-3p, miR-96-3p, miR-99b-3p, miR-183-5p, miR-370	up	serum	RMS	sarcomas
G. M. Viera, K. B. Salomao, G. R. de Sousa, M. Baroni, L. E. A. Delsin, J. A. Pezuk & M. S. Brassesco	miRNA signatures in childhood sarcomas and their clinical implications	miR-132-3p, miR-526b-5p	down	serum	RMS	sarcomas
G. M. Viera, K. B. Salomao, G. R. de Sousa, M. Baroni, L. E. A. Delsin, J. A. Pezuk & M. S. Brassesco	miRNA signatures in childhood sarcomas and their clinical implications	miR-24	up			sarcomas
G. M. Viera, K. B. Salomao, G. R. de Sousa, M. Baroni, L. E. A. Delsin, J. A. Pezuk & M. S. Brassesco	miRNA signatures in childhood sarcomas and their clinical implications	miR-302a, miR-126	down			sarcomas
G. M. Viera, K. B. Salomao, G. R. de Sousa, M. Baroni, L. E. A. Delsin, J. A. Pezuk & M. S. Brassesco	miRNA signatures in childhood sarcomas and their clinical implications	miR-338-3p	down			sarcomas
G. M. Viera, K. B. Salomao, G. R. de Sousa, M. Baroni, L. E. A. Delsin, J. A. Pezuk & M. S. Brassesco	miRNA signatures in childhood sarcomas and their clinical implications	miR-124	down			sarcomas
G. M. Viera, K. B. Salomao, G. R. de Sousa, M. Baroni, L. E. A. Delsin, J. A. Pezuk & M. S. Brassesco	miRNA signatures in childhood sarcomas and their clinical implications	miR-15a, miR-326	down			sarcomas
G. M. Viera, K. B. Salomao, G. R. de Sousa, M. Baroni, L. E. A. Delsin, J. A. Pezuk & M. S. Brassesco	miRNA signatures in childhood sarcomas and their clinical implications	miR-330-3p	down			sarcomas
G. M. Viera, K. B. Salomao, G. R. de Sousa, M. Baroni, L. E. A. Delsin, J. A. Pezuk & M. S. Brassesco	miRNA signatures in childhood sarcomas and their clinical implications	miR-603, miR-17-5p	up			sarcomas
G. M. Viera, K. B. Salomao, G. R. de Sousa, M. Baroni, L. E. A. Delsin, J. A. Pezuk & M. S. Brassesco	miRNA signatures in childhood sarcomas and their clinical implications	miR-3200-5p	up			sarcomas
G. M. Viera, K. B. Salomao, G. R. de Sousa, M. Baroni, L. E. A. Delsin, J. A. Pezuk & M. S. Brassesco	miRNA signatures in childhood sarcomas and their clinical implications	miR-409-3p	down			sarcomas
G. M. Viera, K. B. Salomao, G. R. de Sousa, M. Baroni, L. E. A. Delsin, J. A. Pezuk & M. S. Brassesco	miRNA signatures in childhood sarcomas and their clinical implications	miR-27	up			sarcomas
G. M. Viera, K. B. Salomao, G. R. de Sousa, M. Baroni, L. E. A. Delsin, J. A. Pezuk & M. S. Brassesco	miRNA signatures in childhood sarcomas and their clinical implications	miR-195	down			sarcomas
G. M. Viera, K. B. Salomao, G. R. de Sousa, M. Baroni, L. E. A. Delsin, J. A. Pezuk & M. S. Brassesco	miRNA signatures in childhood sarcomas and their clinical implications	miR-2682-3p	down			sarcomas
G. M. Viera, K. B. Salomao, G. R. de Sousa, M. Baroni, L. E. A. Delsin, J. A. Pezuk & M. S. Brassesco	miRNA signatures in childhood sarcomas and their clinical implications	miR-27a	up			sarcomas
G. M. Viera, K. B. Salomao, G. R. de Sousa, M. Baroni, L. E. A. Delsin, J. A. Pezuk & M. S. Brassesco	miRNA signatures in childhood sarcomas and their clinical implications	miR-199a-3p, miR-34a	down			sarcomas
G. M. Viera, K. B. Salomao, G. R. de Sousa, M. Baroni, L. E. A. Delsin, J. A. Pezuk & M. S. Brassesco	miRNA signatures in childhood sarcomas and their clinical implications	miR-194	down			sarcomas
G. M. Viera, K. B. Salomao, G. R. de Sousa, M. Baroni, L. E. A. Delsin, J. A. Pezuk & M. S. Brassesco	miRNA signatures in childhood sarcomas and their clinical implications	miR-494, miR-145	down			sarcomas
G. M. Viera, K. B. Salomao, G. R. de Sousa, M. Baroni, L. E. A. Delsin, J. A. Pezuk & M. S. Brassesco	miRNA signatures in childhood sarcomas and their clinical implications	miR-874	down			sarcomas
G. M. Viera, K. B. Salomao, G. R. de Sousa, M. Baroni, L. E. A. Delsin, J. A. Pezuk & M. S. Brassesco	miRNA signatures in childhood sarcomas and their clinical implications	miR-34a	down			sarcomas
G. M. Viera, K. B. Salomao, G. R. de Sousa, M. Baroni, L. E. A. Delsin, J. A. Pezuk & M. S. Brassesco	miRNA signatures in childhood sarcomas and their clinical implications	miR-613; miR-34a	down			sarcomas
G. M. Viera, K. B. Salomao, G. R. de Sousa, M. Baroni, L. E. A. Delsin, J. A. Pezuk & M. S. Brassesco	miRNA signatures in childhood sarcomas and their clinical implications	miR-503	down			sarcomas
G. M. Viera, K. B. Salomao, G. R. de Sousa, M. Baroni, L. E. A. Delsin, J. A. Pezuk & M. S. Brassesco	miRNA signatures in childhood sarcomas and their clinical implications	miR-33b	down			sarcomas
G. M. Viera, K. B. Salomao, G. R. de Sousa, M. Baroni, L. E. A. Delsin, J. A. Pezuk & M. S. Brassesco	miRNA signatures in childhood sarcomas and their clinical implications	miR-491	down			sarcomas
G. M. Viera, K. B. Salomao, G. R. de Sousa, M. Baroni, L. E. A. Delsin, J. A. Pezuk & M. S. Brassesco	miRNA signatures in childhood sarcomas and their clinical implications	miR-26b	down			sarcomas
G. M. Viera, K. B. Salomao, G. R. de Sousa, M. Baroni, L. E. A. Delsin, J. A. Pezuk & M. S. Brassesco	miRNA signatures in childhood sarcomas and their clinical implications	miR-451	down			sarcomas
G. M. Viera, K. B. Salomao, G. R. de Sousa, M. Baroni, L. E. A. Delsin, J. A. Pezuk & M. S. Brassesco	miRNA signatures in childhood sarcomas and their clinical implications	miR-613	down			sarcomas
G. M. Viera, K. B. Salomao, G. R. de Sousa, M. Baroni, L. E. A. Delsin, J. A. Pezuk & M. S. Brassesco	miRNA signatures in childhood sarcomas and their clinical implications	miR-365	down			sarcomas
G. M. Viera, K. B. Salomao, G. R. de Sousa, M. Baroni, L. E. A. Delsin, J. A. Pezuk & M. S. Brassesco	miRNA signatures in childhood sarcomas and their clinical implications	miR-367	up			sarcomas
G. M. Viera, K. B. Salomao, G. R. de Sousa, M. Baroni, L. E. A. Delsin, J. A. Pezuk & M. S. Brassesco	miRNA signatures in childhood sarcomas and their clinical implications	miR-92b	up			sarcomas
G. M. Viera, K. B. Salomao, G. R. de Sousa, M. Baroni, L. E. A. Delsin, J. A. Pezuk & M. S. Brassesco	miRNA signatures in childhood sarcomas and their clinical implications	miR-152, miR-874	down			sarcomas
G. M. Viera, K. B. Salomao, G. R. de Sousa, M. Baroni, L. E. A. Delsin, J. A. Pezuk & M. S. Brassesco	miRNA signatures in childhood sarcomas and their clinical implications	miR-137; miR-26a	down			sarcomas
G. M. Viera, K. B. Salomao, G. R. de Sousa, M. Baroni, L. E. A. Delsin, J. A. Pezuk & M. S. Brassesco	miRNA signatures in childhood sarcomas and their clinical implications	miR-150, miR-183	up			sarcomas
G. M. Viera, K. B. Salomao, G. R. de Sousa, M. Baroni, L. E. A. Delsin, J. A. Pezuk & M. S. Brassesco	miRNA signatures in childhood sarcomas and their clinical implications	miR-646	down			sarcomas
G. M. Viera, K. B. Salomao, G. R. de Sousa, M. Baroni, L. E. A. Delsin, J. A. Pezuk & M. S. Brassesco	miRNA signatures in childhood sarcomas and their clinical implications	miR-210	up			sarcomas
G. M. Viera, K. B. Salomao, G. R. de Sousa, M. Baroni, L. E. A. Delsin, J. A. Pezuk & M. S. Brassesco	miRNA signatures in childhood sarcomas and their clinical implications	miR-370	down			sarcomas
G. M. Viera, K. B. Salomao, G. R. de Sousa, M. Baroni, L. E. A. Delsin, J. A. Pezuk & M. S. Brassesco	miRNA signatures in childhood sarcomas and their clinical implications	miR-181d-5p	down			sarcomas
G. M. Viera, K. B. Salomao, G. R. de Sousa, M. Baroni, L. E. A. Delsin, J. A. Pezuk & M. S. Brassesco	miRNA signatures in childhood sarcomas and their clinical implications	miR-139	down			sarcomas
G. M. Viera, K. B. Salomao, G. R. de Sousa, M. Baroni, L. E. A. Delsin, J. A. Pezuk & M. S. Brassesco	miRNA signatures in childhood sarcomas and their clinical implications	miR-26a	up			sarcomas
G. M. Viera, K. B. Salomao, G. R. de Sousa, M. Baroni, L. E. A. Delsin, J. A. Pezuk & M. S. Brassesco	miRNA signatures in childhood sarcomas and their clinical implications	miR-106a	down			sarcomas
G. M. Viera, K. B. Salomao, G. R. de Sousa, M. Baroni, L. E. A. Delsin, J. A. Pezuk & M. S. Brassesco	miRNA signatures in childhood sarcomas and their clinical implications	miR-505	down			sarcomas
G. M. Viera, K. B. Salomao, G. R. de Sousa, M. Baroni, L. E. A. Delsin, J. A. Pezuk & M. S. Brassesco	miRNA signatures in childhood sarcomas and their clinical implications	miR-542-5p	up			sarcomas
G. M. Viera, K. B. Salomao, G. R. de Sousa, M. Baroni, L. E. A. Delsin, J. A. Pezuk & M. S. Brassesco	miRNA signatures in childhood sarcomas and their clinical implications	miR-302a, miR-133a	down			sarcomas
G. M. Viera, K. B. Salomao, G. R. de Sousa, M. Baroni, L. E. A. Delsin, J. A. Pezuk & M. S. Brassesco	miRNA signatures in childhood sarcomas and their clinical implications	miR-150	down			sarcomas
G. M. Viera, K. B. Salomao, G. R. de Sousa, M. Baroni, L. E. A. Delsin, J. A. Pezuk & M. S. Brassesco	miRNA signatures in childhood sarcomas and their clinical implications	miR-494	down			sarcomas
G. M. Viera, K. B. Salomao, G. R. de Sousa, M. Baroni, L. E. A. Delsin, J. A. Pezuk & M. S. Brassesco	miRNA signatures in childhood sarcomas and their clinical implications	miR-26a	down			sarcomas
G. M. Viera, K. B. Salomao, G. R. de Sousa, M. Baroni, L. E. A. Delsin, J. A. Pezuk & M. S. Brassesco	miRNA signatures in childhood sarcomas and their clinical implications	miR-10b	up			sarcomas
G. M. Viera, K. B. Salomao, G. R. de Sousa, M. Baroni, L. E. A. Delsin, J. A. Pezuk & M. S. Brassesco	miRNA signatures in childhood sarcomas and their clinical implications	miR-363	down			sarcomas
G. M. Viera, K. B. Salomao, G. R. de Sousa, M. Baroni, L. E. A. Delsin, J. A. Pezuk & M. S. Brassesco	miRNA signatures in childhood sarcomas and their clinical implications	miR-187	down			sarcomas
G. M. Viera, K. B. Salomao, G. R. de Sousa, M. Baroni, L. E. A. Delsin, J. A. Pezuk & M. S. Brassesco	miRNA signatures in childhood sarcomas and their clinical implications	miR-30a	down			sarcomas
G. M. Viera, K. B. Salomao, G. R. de Sousa, M. Baroni, L. E. A. Delsin, J. A. Pezuk & M. S. Brassesco	miRNA signatures in childhood sarcomas and their clinical implications	miR-143	down			sarcomas
G. M. Viera, K. B. Salomao, G. R. de Sousa, M. Baroni, L. E. A. Delsin, J. A. Pezuk & M. S. Brassesco	miRNA signatures in childhood sarcomas and their clinical implications	miR-145	down			sarcomas
G. M. Viera, K. B. Salomao, G. R. de Sousa, M. Baroni, L. E. A. Delsin, J. A. Pezuk & M. S. Brassesco	miRNA signatures in childhood sarcomas and their clinical implications	miR-519d	down			sarcomas
G. M. Viera, K. B. Salomao, G. R. de Sousa, M. Baroni, L. E. A. Delsin, J. A. Pezuk & M. S. Brassesco	miRNA signatures in childhood sarcomas and their clinical implications	miR-183	down			sarcomas
G. M. Viera, K. B. Salomao, G. R. de Sousa, M. Baroni, L. E. A. Delsin, J. A. Pezuk & M. S. Brassesco	miRNA signatures in childhood sarcomas and their clinical implications	miR-136	down			sarcomas
G. M. Viera, K. B. Salomao, G. R. de Sousa, M. Baroni, L. E. A. Delsin, J. A. Pezuk & M. S. Brassesco	miRNA signatures in childhood sarcomas and their clinical implications	miR-99a	down			sarcomas
G. M. Viera, K. B. Salomao, G. R. de Sousa, M. Baroni, L. E. A. Delsin, J. A. Pezuk & M. S. Brassesco	miRNA signatures in childhood sarcomas and their clinical implications	miR-411	up			sarcomas
G. M. Viera, K. B. Salomao, G. R. de Sousa, M. Baroni, L. E. A. Delsin, J. A. Pezuk & M. S. Brassesco	miRNA signatures in childhood sarcomas and their clinical implications	miR-645	up			sarcomas
G. M. Viera, K. B. Salomao, G. R. de Sousa, M. Baroni, L. E. A. Delsin, J. A. Pezuk & M. S. Brassesco	miRNA signatures in childhood sarcomas and their clinical implications	miR-34c	down			sarcomas
G. M. Viera, K. B. Salomao, G. R. de Sousa, M. Baroni, L. E. A. Delsin, J. A. Pezuk & M. S. Brassesco	miRNA signatures in childhood sarcomas and their clinical implications	miR-489-3p	down			sarcomas
G. M. Viera, K. B. Salomao, G. R. de Sousa, M. Baroni, L. E. A. Delsin, J. A. Pezuk & M. S. Brassesco	miRNA signatures in childhood sarcomas and their clinical implications	miR-373	up			sarcomas
G. M. Viera, K. B. Salomao, G. R. de Sousa, M. Baroni, L. E. A. Delsin, J. A. Pezuk & M. S. Brassesco	miRNA signatures in childhood sarcomas and their clinical implications	miR-486	down			sarcomas
G. M. Viera, K. B. Salomao, G. R. de Sousa, M. Baroni, L. E. A. Delsin, J. A. Pezuk & M. S. Brassesco	miRNA signatures in childhood sarcomas and their clinical implications	miR-130b	up			sarcomas
G. M. Viera, K. B. Salomao, G. R. de Sousa, M. Baroni, L. E. A. Delsin, J. A. Pezuk & M. S. Brassesco	miRNA signatures in childhood sarcomas and their clinical implications	miR-21, miR-130a, miR-1908	up			sarcomas
G. M. Viera, K. B. Salomao, G. R. de Sousa, M. Baroni, L. E. A. Delsin, J. A. Pezuk & M. S. Brassesco	miRNA signatures in childhood sarcomas and their clinical implications	miR-665	down			sarcomas
G. M. Viera, K. B. Salomao, G. R. de Sousa, M. Baroni, L. E. A. Delsin, J. A. Pezuk & M. S. Brassesco	miRNA signatures in childhood sarcomas and their clinical implications	miR-193-3p; miR-193-5p	down			sarcomas
G. M. Viera, K. B. Salomao, G. R. de Sousa, M. Baroni, L. E. A. Delsin, J. A. Pezuk & M. S. Brassesco	miRNA signatures in childhood sarcomas and their clinical implications	miR-506-3p	down			sarcomas
G. M. Viera, K. B. Salomao, G. R. de Sousa, M. Baroni, L. E. A. Delsin, J. A. Pezuk & M. S. Brassesco	miRNA signatures in childhood sarcomas and their clinical implications	miR-335, miR-150, miR-101, miR-198, miR340, miR-144	down			sarcomas
G. M. Viera, K. B. Salomao, G. R. de Sousa, M. Baroni, L. E. A. Delsin, J. A. Pezuk & M. S. Brassesco	miRNA signatures in childhood sarcomas and their clinical implications	miR-144	down			sarcomas
G. M. Viera, K. B. Salomao, G. R. de Sousa, M. Baroni, L. E. A. Delsin, J. A. Pezuk & M. S. Brassesco	miRNA signatures in childhood sarcomas and their clinical implications	miR-128	up			sarcomas
G. M. Viera, K. B. Salomao, G. R. de Sousa, M. Baroni, L. E. A. Delsin, J. A. Pezuk & M. S. Brassesco	miRNA signatures in childhood sarcomas and their clinical implications	miR-384, miR-127-3p	down			sarcomas
G. M. Viera, K. B. Salomao, G. R. de Sousa, M. Baroni, L. E. A. Delsin, J. A. Pezuk & M. S. Brassesco	miRNA signatures in childhood sarcomas and their clinical implications	miR-133b	down			sarcomas
G. M. Viera, K. B. Salomao, G. R. de Sousa, M. Baroni, L. E. A. Delsin, J. A. Pezuk & M. S. Brassesco	miRNA signatures in childhood sarcomas and their clinical implications	miR-506	up			sarcomas
G. M. Viera, K. B. Salomao, G. R. de Sousa, M. Baroni, L. E. A. Delsin, J. A. Pezuk & M. S. Brassesco	miRNA signatures in childhood sarcomas and their clinical implications	miR-19	up			sarcomas
G. M. Viera, K. B. Salomao, G. R. de Sousa, M. Baroni, L. E. A. Delsin, J. A. Pezuk & M. S. Brassesco	miRNA signatures in childhood sarcomas and their clinical implications	miR-590-3p	down			sarcomas
G. M. Viera, K. B. Salomao, G. R. de Sousa, M. Baroni, L. E. A. Delsin, J. A. Pezuk & M. S. Brassesco	miRNA signatures in childhood sarcomas and their clinical implications	miR-25, miR-132	down			sarcomas
G. M. Viera, K. B. Salomao, G. R. de Sousa, M. Baroni, L. E. A. Delsin, J. A. Pezuk & M. S. Brassesco	miRNA signatures in childhood sarcomas and their clinical implications	miR-493, miR-150	down			sarcomas
G. M. Viera, K. B. Salomao, G. R. de Sousa, M. Baroni, L. E. A. Delsin, J. A. Pezuk & M. S. Brassesco	miRNA signatures in childhood sarcomas and their clinical implications	miR135b	up			sarcomas
G. M. Viera, K. B. Salomao, G. R. de Sousa, M. Baroni, L. E. A. Delsin, J. A. Pezuk & M. S. Brassesco	miRNA signatures in childhood sarcomas and their clinical implications	miR-323b-3p	up			sarcomas
G. M. Viera, K. B. Salomao, G. R. de Sousa, M. Baroni, L. E. A. Delsin, J. A. Pezuk & M. S. Brassesco	miRNA signatures in childhood sarcomas and their clinical implications	miR-182	down			sarcomas
G. M. Viera, K. B. Salomao, G. R. de Sousa, M. Baroni, L. E. A. Delsin, J. A. Pezuk & M. S. Brassesco	miRNA signatures in childhood sarcomas and their clinical implications	miR-15a	down			sarcomas
G. M. Viera, K. B. Salomao, G. R. de Sousa, M. Baroni, L. E. A. Delsin, J. A. Pezuk & M. S. Brassesco	miRNA signatures in childhood sarcomas and their clinical implications	miR-138	down			sarcomas
G. M. Viera, K. B. Salomao, G. R. de Sousa, M. Baroni, L. E. A. Delsin, J. A. Pezuk & M. S. Brassesco	miRNA signatures in childhood sarcomas and their clinical implications	miR-504	up			sarcomas
G. M. Viera, K. B. Salomao, G. R. de Sousa, M. Baroni, L. E. A. Delsin, J. A. Pezuk & M. S. Brassesco	miRNA signatures in childhood sarcomas and their clinical implications	miR-214	up			sarcomas
G. M. Viera, K. B. Salomao, G. R. de Sousa, M. Baroni, L. E. A. Delsin, J. A. Pezuk & M. S. Brassesco	miRNA signatures in childhood sarcomas and their clinical implications	miR-1	down			sarcomas
G. M. Viera, K. B. Salomao, G. R. de Sousa, M. Baroni, L. E. A. Delsin, J. A. Pezuk & M. S. Brassesco	miRNA signatures in childhood sarcomas and their clinical implications	miR-217	down			sarcomas
G. M. Viera, K. B. Salomao, G. R. de Sousa, M. Baroni, L. E. A. Delsin, J. A. Pezuk & M. S. Brassesco	miRNA signatures in childhood sarcomas and their clinical implications	miR-940	up			sarcomas
G. M. Viera, K. B. Salomao, G. R. de Sousa, M. Baroni, L. E. A. Delsin, J. A. Pezuk & M. S. Brassesco	miRNA signatures in childhood sarcomas and their clinical implications	miR-184	up			sarcomas
G. M. Viera, K. B. Salomao, G. R. de Sousa, M. Baroni, L. E. A. Delsin, J. A. Pezuk & M. S. Brassesco	miRNA signatures in childhood sarcomas and their clinical implications	miR-222	down			sarcomas
G. M. Viera, K. B. Salomao, G. R. de Sousa, M. Baroni, L. E. A. Delsin, J. A. Pezuk & M. S. Brassesco	miRNA signatures in childhood sarcomas and their clinical implications	miR-150, miR-130a, miR-200b	down			sarcomas
G. M. Viera, K. B. Salomao, G. R. de Sousa, M. Baroni, L. E. A. Delsin, J. A. Pezuk & M. S. Brassesco	miRNA signatures in childhood sarcomas and their clinical implications	miR-146-5p	up			sarcomas
Ram Kumar, R. M., Boro, A., & Fuchs, B	Involvement and Clinical Aspects of MicroRNA in Osteosarcoma	miR-214	up		osteosarcoma	sarcomas
Ram Kumar, R. M., Boro, A., & Fuchs, B	Involvement and Clinical Aspects of MicroRNA in Osteosarcoma	miR-183	down		osteosarcoma	sarcomas
Ram Kumar, R. M., Boro, A., & Fuchs, B	Involvement and Clinical Aspects of MicroRNA in Osteosarcoma	miR-27a	up		osteosarcoma	sarcomas
Ram Kumar, R. M., Boro, A., & Fuchs, B	Involvement and Clinical Aspects of MicroRNA in Osteosarcoma	miR-133b	down		osteosarcoma	sarcomas
Ram Kumar, R. M., Boro, A., & Fuchs, B	Involvement and Clinical Aspects of MicroRNA in Osteosarcoma	miR-199a-3p	down		osteosarcoma	sarcomas
Ram Kumar, R. M., Boro, A., & Fuchs, B	Involvement and Clinical Aspects of MicroRNA in Osteosarcoma	miR-124	down		osteosarcoma	sarcomas
Ram Kumar, R. M., Boro, A., & Fuchs, B	Involvement and Clinical Aspects of MicroRNA in Osteosarcoma	miR-646	down		osteosarcoma	sarcomas
Ram Kumar, R. M., Boro, A., & Fuchs, B	Involvement and Clinical Aspects of MicroRNA in Osteosarcoma	miR-21	up		osteosarcoma	sarcomas
Ram Kumar, R. M., Boro, A., & Fuchs, B	Involvement and Clinical Aspects of MicroRNA in Osteosarcoma	miR-9	up		osteosarcoma	sarcomas
Ram Kumar, R. M., Boro, A., & Fuchs, B	Involvement and Clinical Aspects of MicroRNA in Osteosarcoma	miR-382	up		osteosarcoma	sarcomas
Ram Kumar, R. M., Boro, A., & Fuchs, B	Involvement and Clinical Aspects of MicroRNA in Osteosarcoma	miR-100	down		osteosarcoma	sarcomas
Ram Kumar, R. M., Boro, A., & Fuchs, B	Involvement and Clinical Aspects of MicroRNA in Osteosarcoma	miR-135b	up		osteosarcoma	sarcomas
Ram Kumar, R. M., Boro, A., & Fuchs, B	Involvement and Clinical Aspects of MicroRNA in Osteosarcoma	miR-1/miR133b	down		osteosarcoma	sarcomas
Palmini, G., Marini, F., & Brandi, M. L.	What Is New in the miRNA World Regarding Osteosarcoma and Chondrosarcoma?	miR-30a	down		chondrosarcoma	sarcomas
Palmini, G., Marini, F., & Brandi, M. L.	What Is New in the miRNA World Regarding Osteosarcoma and Chondrosarcoma?	miR-145	down		chondrosarcoma	sarcomas
Palmini, G., Marini, F., & Brandi, M. L.	What Is New in the miRNA World Regarding Osteosarcoma and Chondrosarcoma?	miR-125	down		chondrosarcoma	sarcomas
Palmini, G., Marini, F., & Brandi, M. L.	What Is New in the miRNA World Regarding Osteosarcoma and Chondrosarcoma?	miR-199a	down		chondrosarcoma	sarcomas
Palmini, G., Marini, F., & Brandi, M. L.	What Is New in the miRNA World Regarding Osteosarcoma and Chondrosarcoma?	miR-519d	down		chondrosarcoma	sarcomas
Palmini, G., Marini, F., & Brandi, M. L.	What Is New in the miRNA World Regarding Osteosarcoma and Chondrosarcoma?	miR-185	down		chondrosarcoma	sarcomas
Palmini, G., Marini, F., & Brandi, M. L.	What Is New in the miRNA World Regarding Osteosarcoma and Chondrosarcoma?	miR-181	up		chondrosarcoma	sarcomas
Palmini, G., Marini, F., & Brandi, M. L.	What Is New in the miRNA World Regarding Osteosarcoma and Chondrosarcoma?	miR-126a	up		chondrosarcoma	sarcomas
Palmini, G., Marini, F., & Brandi, M. L.	What Is New in the miRNA World Regarding Osteosarcoma and Chondrosarcoma?	miR-150	up		chondrosarcoma	sarcomas
Palmini, G., Marini, F., & Brandi, M. L.	What Is New in the miRNA World Regarding Osteosarcoma and Chondrosarcoma?	miR-26a	up		chondrosarcoma	sarcomas
Palmini, G., Marini, F., & Brandi, M. L.	What Is New in the miRNA World Regarding Osteosarcoma and Chondrosarcoma?	miR-218	up		chondrosarcoma	sarcomas
Palmini, G., Marini, F., & Brandi, M. L.	What Is New in the miRNA World Regarding Osteosarcoma and Chondrosarcoma?	miR-513a-5p	down		osteosarcoma	sarcomas
Palmini, G., Marini, F., & Brandi, M. L.	What Is New in the miRNA World Regarding Osteosarcoma and Chondrosarcoma?	miR-224	down		osteosarcoma	sarcomas
Palmini, G., Marini, F., & Brandi, M. L.	What Is New in the miRNA World Regarding Osteosarcoma and Chondrosarcoma?	miR-138	down		osteosarcoma	sarcomas
Palmini, G., Marini, F., & Brandi, M. L.	What Is New in the miRNA World Regarding Osteosarcoma and Chondrosarcoma?	miR-140-5p miR-491-5p	down		osteosarcoma	sarcomas
Palmini, G., Marini, F., & Brandi, M. L.	What Is New in the miRNA World Regarding Osteosarcoma and Chondrosarcoma?	miR-192	down		osteosarcoma	sarcomas
Palmini, G., Marini, F., & Brandi, M. L.	What Is New in the miRNA World Regarding Osteosarcoma and Chondrosarcoma?	miR-22	down		osteosarcoma	sarcomas
Palmini, G., Marini, F., & Brandi, M. L.	What Is New in the miRNA World Regarding Osteosarcoma and Chondrosarcoma?	miR-205	down		osteosarcoma	sarcomas
Palmini, G., Marini, F., & Brandi, M. L.	What Is New in the miRNA World Regarding Osteosarcoma and Chondrosarcoma?	miR-506	down		osteosarcoma	sarcomas
Palmini, G., Marini, F., & Brandi, M. L.	What Is New in the miRNA World Regarding Osteosarcoma and Chondrosarcoma?	miR-497	down		osteosarcoma	sarcomas
Palmini, G., Marini, F., & Brandi, M. L.	What Is New in the miRNA World Regarding Osteosarcoma and Chondrosarcoma?	miR-34a	down		osteosarcoma	sarcomas
Palmini, G., Marini, F., & Brandi, M. L.	What Is New in the miRNA World Regarding Osteosarcoma and Chondrosarcoma?	miR-203	down		osteosarcoma	sarcomas
Palmini, G., Marini, F., & Brandi, M. L.	What Is New in the miRNA World Regarding Osteosarcoma and Chondrosarcoma?	miR-193a-3p miR-193a-5p	down		osteosarcoma	sarcomas
Palmini, G., Marini, F., & Brandi, M. L.	What Is New in the miRNA World Regarding Osteosarcoma and Chondrosarcoma?	miR-143	down		osteosarcoma	sarcomas
Palmini, G., Marini, F., & Brandi, M. L.	What Is New in the miRNA World Regarding Osteosarcoma and Chondrosarcoma?	miR-182	down		osteosarcoma	sarcomas
Palmini, G., Marini, F., & Brandi, M. L.	What Is New in the miRNA World Regarding Osteosarcoma and Chondrosarcoma?	miR-198	down		osteosarcoma	sarcomas
Palmini, G., Marini, F., & Brandi, M. L.	What Is New in the miRNA World Regarding Osteosarcoma and Chondrosarcoma?	miR-874	down		osteosarcoma	sarcomas
Palmini, G., Marini, F., & Brandi, M. L.	What Is New in the miRNA World Regarding Osteosarcoma and Chondrosarcoma?	miR-4262	down		osteosarcoma	sarcomas
Palmini, G., Marini, F., & Brandi, M. L.	What Is New in the miRNA World Regarding Osteosarcoma and Chondrosarcoma?	miR-101	down		osteosarcoma	sarcomas
Palmini, G., Marini, F., & Brandi, M. L.	What Is New in the miRNA World Regarding Osteosarcoma and Chondrosarcoma?	miR-409-3р	down		osteosarcoma	sarcomas
Palmini, G., Marini, F., & Brandi, M. L.	What Is New in the miRNA World Regarding Osteosarcoma and Chondrosarcoma?	miR-124	down		osteosarcoma	sarcomas
Palmini, G., Marini, F., & Brandi, M. L.	What Is New in the miRNA World Regarding Osteosarcoma and Chondrosarcoma?	miR-133a	down		osteosarcoma	sarcomas
Palmini, G., Marini, F., & Brandi, M. L.	What Is New in the miRNA World Regarding Osteosarcoma and Chondrosarcoma?	miR-223	down		osteosarcoma	sarcomas
Palmini, G., Marini, F., & Brandi, M. L.	What Is New in the miRNA World Regarding Osteosarcoma and Chondrosarcoma?	miR-21	up		osteosarcoma	sarcomas
Palmini, G., Marini, F., & Brandi, M. L.	What Is New in the miRNA World Regarding Osteosarcoma and Chondrosarcoma?	miR-367	up		osteosarcoma	sarcomas
Palmini, G., Marini, F., & Brandi, M. L.	What Is New in the miRNA World Regarding Osteosarcoma and Chondrosarcoma?	miR-184	up		osteosarcoma	sarcomas
Palmini, G., Marini, F., & Brandi, M. L.	What Is New in the miRNA World Regarding Osteosarcoma and Chondrosarcoma?	miR-21	up		osteosarcoma	sarcomas
Palmini, G., Marini, F., & Brandi, M. L.	What Is New in the miRNA World Regarding Osteosarcoma and Chondrosarcoma?	miR-92b	up		osteosarcoma	sarcomas
Palmini, G., Marini, F., & Brandi, M. L.	What Is New in the miRNA World Regarding Osteosarcoma and Chondrosarcoma?	miR-603	up		osteosarcoma	sarcomas
Palmini, G., Marini, F., & Brandi, M. L.	What Is New in the miRNA World Regarding Osteosarcoma and Chondrosarcoma?	miR-130a	up		osteosarcoma	sarcomas
Palmini, G., Marini, F., & Brandi, M. L.	What Is New in the miRNA World Regarding Osteosarcoma and Chondrosarcoma?	miR-488	up		osteosarcoma	sarcomas
Palmini, G., Marini, F., & Brandi, M. L.	What Is New in the miRNA World Regarding Osteosarcoma and Chondrosarcoma?	miR-301a	up		osteosarcoma	sarcomas
Palmini, G., Marini, F., & Brandi, M. L.	What Is New in the miRNA World Regarding Osteosarcoma and Chondrosarcoma?	miR-9	up		osteosarcoma	sarcomas
Palmini, G., Marini, F., & Brandi, M. L.	What Is New in the miRNA World Regarding Osteosarcoma and Chondrosarcoma?	miR-26a	up		osteosarcoma	sarcomas
Palmini, G., Marini, F., & Brandi, M. L.	What Is New in the miRNA World Regarding Osteosarcoma and Chondrosarcoma?	miR-130b	up		osteosarcoma	sarcomas
Llobat, L., & Gourbault, O.	Role of MicroRNAs in Human Osteosarcoma: Future Perspectives	Let-7	down			sarcomas
Llobat, L., & Gourbault, O.	Role of MicroRNAs in Human Osteosarcoma: Future Perspectives	miR-1	down			sarcomas
Llobat, L., & Gourbault, O.	Role of MicroRNAs in Human Osteosarcoma: Future Perspectives	miR-15a, miR-34a, miR-125b, miR-143, miR-190b, miR-326, miR-449a	down			sarcomas
Llobat, L., & Gourbault, O.	Role of MicroRNAs in Human Osteosarcoma: Future Perspectives	miR-16, miR-26a, miR-133a, miR-150, miR-497	down			sarcomas
Llobat, L., & Gourbault, O.	Role of MicroRNAs in Human Osteosarcoma: Future Perspectives	miR-18a	down			sarcomas
Llobat, L., & Gourbault, O.	Role of MicroRNAs in Human Osteosarcoma: Future Perspectives	miR-20a	down			sarcomas
Llobat, L., & Gourbault, O.	Role of MicroRNAs in Human Osteosarcoma: Future Perspectives	miR20b, miR-29b, miR-205, miR-410	down			sarcomas
Llobat, L., & Gourbault, O.	Role of MicroRNAs in Human Osteosarcoma: Future Perspectives	miR-22, miR-106a-5p, miR-142-3p, miR-505	down			sarcomas
Llobat, L., & Gourbault, O.	Role of MicroRNAs in Human Osteosarcoma: Future Perspectives	miR-23a, miR-376a-3p	down			sarcomas
Llobat, L., & Gourbault, O.	Role of MicroRNAs in Human Osteosarcoma: Future Perspectives	miR-24	down			sarcomas
Llobat, L., & Gourbault, O.	Role of MicroRNAs in Human Osteosarcoma: Future Perspectives	miR-25, miR-25-3p, miR-132, miR-188, miR-212, miR-32 (SOX9), miR-336 (SOX2)	down			sarcomas
Llobat, L., & Gourbault, O.	Role of MicroRNAs in Human Osteosarcoma: Future Perspectives	miR-26	down			sarcomas
Llobat, L., & Gourbault, O.	Role of MicroRNAs in Human Osteosarcoma: Future Perspectives	miR-30a	down			sarcomas
Llobat, L., & Gourbault, O.	Role of MicroRNAs in Human Osteosarcoma: Future Perspectives	miR-33b, miR-20b, miR186	down			sarcomas
Llobat, L., & Gourbault, O.	Role of MicroRNAs in Human Osteosarcoma: Future Perspectives	miR-34c-3p	down			sarcomas
Llobat, L., & Gourbault, O.	Role of MicroRNAs in Human Osteosarcoma: Future Perspectives	miR-96, miR-144, miR-150	down			sarcomas
Llobat, L., & Gourbault, O.	Role of MicroRNAs in Human Osteosarcoma: Future Perspectives	miR-15a, miR-99a,	down			sarcomas
Llobat, L., & Gourbault, O.	Role of MicroRNAs in Human Osteosarcoma: Future Perspectives	miR-100, miR-497	down			sarcomas
Llobat, L., & Gourbault, O.	Role of MicroRNAs in Human Osteosarcoma: Future Perspectives	miR-101	down			sarcomas
Llobat, L., & Gourbault, O.	Role of MicroRNAs in Human Osteosarcoma: Future Perspectives	miR-107, miR-184	down			sarcomas
Llobat, L., & Gourbault, O.	Role of MicroRNAs in Human Osteosarcoma: Future Perspectives	miR-124, miR-153, miR-422a	down			sarcomas
Llobat, L., & Gourbault, O.	Role of MicroRNAs in Human Osteosarcoma: Future Perspectives	miR-205, miR-376a, miR-376c, miR-422a,	down			sarcomas
Llobat, L., & Gourbault, O.	Role of MicroRNAs in Human Osteosarcoma: Future Perspectives	miR-206	down			sarcomas
Llobat, L., & Gourbault, O.	Role of MicroRNAs in Human Osteosarcoma: Future Perspectives	miR-208b	down			sarcomas
Llobat, L., & Gourbault, O.	Role of MicroRNAs in Human Osteosarcoma: Future Perspectives	miR-129-5p, miR-139, miR-144, miR-145, miR-148a, miR-150, miR-198, miR-214-5p	down			sarcomas
Llobat, L., & Gourbault, O.	Role of MicroRNAs in Human Osteosarcoma: Future Perspectives	miR-216a	down			sarcomas
Llobat, L., & Gourbault, O.	Role of MicroRNAs in Human Osteosarcoma: Future Perspectives	miR-377, miR-494, miR-3928, miR-494	down			sarcomas
Llobat, L., & Gourbault, O.	Role of MicroRNAs in Human Osteosarcoma: Future Perspectives	miR-379	down			sarcomas
Llobat, L., & Gourbault, O.	Role of MicroRNAs in Human Osteosarcoma: Future Perspectives	miR-381, miR-451	down			sarcomas
Llobat, L., & Gourbault, O.	Role of MicroRNAs in Human Osteosarcoma: Future Perspectives	miR-409-3p	down			sarcomas
Llobat, L., & Gourbault, O.	Role of MicroRNAs in Human Osteosarcoma: Future Perspectives	miR-126, miR-130a, miR-141, miR-200b, miR-429, miR-643	down			sarcomas
Llobat, L., & Gourbault, O.	Role of MicroRNAs in Human Osteosarcoma: Future Perspectives	miR-127-3p	down			sarcomas
Llobat, L., & Gourbault, O.	Role of MicroRNAs in Human Osteosarcoma: Future Perspectives	miR-133b, miR-138, miR-204	down			sarcomas
Llobat, L., & Gourbault, O.	Role of MicroRNAs in Human Osteosarcoma: Future Perspectives	miR-135b, miR-449c	down			sarcomas
Llobat, L., & Gourbault, O.	Role of MicroRNAs in Human Osteosarcoma: Future Perspectives	miR-136	down			sarcomas
Llobat, L., & Gourbault, O.	Role of MicroRNAs in Human Osteosarcoma: Future Perspectives	miR-137	down			sarcomas
Llobat, L., & Gourbault, O.	Role of MicroRNAs in Human Osteosarcoma: Future Perspectives	miR-140	down			sarcomas
Llobat, L., & Gourbault, O.	Role of MicroRNAs in Human Osteosarcoma: Future Perspectives	miR-141-3p, miR-202	down			sarcomas
Llobat, L., & Gourbault, O.	Role of MicroRNAs in Human Osteosarcoma: Future Perspectives	miR-142-3p	down			sarcomas
Llobat, L., & Gourbault, O.	Role of MicroRNAs in Human Osteosarcoma: Future Perspectives	miR-143-3p	down			sarcomas
Llobat, L., & Gourbault, O.	Role of MicroRNAs in Human Osteosarcoma: Future Perspectives	miR-320	down			sarcomas
Llobat, L., & Gourbault, O.	Role of MicroRNAs in Human Osteosarcoma: Future Perspectives	miR-152, miR-874	down			sarcomas
Llobat, L., & Gourbault, O.	Role of MicroRNAs in Human Osteosarcoma: Future Perspectives	miR-154, miR-184, miR-217	down			sarcomas
Llobat, L., & Gourbault, O.	Role of MicroRNAs in Human Osteosarcoma: Future Perspectives	miR-182	down			sarcomas
Llobat, L., & Gourbault, O.	Role of MicroRNAs in Human Osteosarcoma: Future Perspectives	miR-183	down			sarcomas
Llobat, L., & Gourbault, O.	Role of MicroRNAs in Human Osteosarcoma: Future Perspectives	miR-187	down			sarcomas
Llobat, L., & Gourbault, O.	Role of MicroRNAs in Human Osteosarcoma: Future Perspectives	miR-192	down			sarcomas
Llobat, L., & Gourbault, O.	Role of MicroRNAs in Human Osteosarcoma: Future Perspectives	miR-194	down			sarcomas
Llobat, L., & Gourbault, O.	Role of MicroRNAs in Human Osteosarcoma: Future Perspectives	miR-195-5p	down			sarcomas
Llobat, L., & Gourbault, O.	Role of MicroRNAs in Human Osteosarcoma: Future Perspectives	miR-199-3p	down			sarcomas
Llobat, L., & Gourbault, O.	Role of MicroRNAs in Human Osteosarcoma: Future Perspectives	miR-200bc/429	down			sarcomas
Llobat, L., & Gourbault, O.	Role of MicroRNAs in Human Osteosarcoma: Future Perspectives	miR-203	down			sarcomas
Llobat, L., & Gourbault, O.	Role of MicroRNAs in Human Osteosarcoma: Future Perspectives	miR-206	down			sarcomas
Llobat, L., & Gourbault, O.	Role of MicroRNAs in Human Osteosarcoma: Future Perspectives	miR-208b	down			sarcomas
Llobat, L., & Gourbault, O.	Role of MicroRNAs in Human Osteosarcoma: Future Perspectives	miR-223	down			sarcomas
Llobat, L., & Gourbault, O.	Role of MicroRNAs in Human Osteosarcoma: Future Perspectives	miR-223	down			sarcomas
Llobat, L., & Gourbault, O.	Role of MicroRNAs in Human Osteosarcoma: Future Perspectives	miR-224	down			sarcomas
Llobat, L., & Gourbault, O.	Role of MicroRNAs in Human Osteosarcoma: Future Perspectives	miR-302a	down			sarcomas
Llobat, L., & Gourbault, O.	Role of MicroRNAs in Human Osteosarcoma: Future Perspectives	miR-323a-3p	down			sarcomas
Llobat, L., & Gourbault, O.	Role of MicroRNAs in Human Osteosarcoma: Future Perspectives	miR-329	down			sarcomas
Llobat, L., & Gourbault, O.	Role of MicroRNAs in Human Osteosarcoma: Future Perspectives	miR-330-3p, miR-452	down			sarcomas
Llobat, L., & Gourbault, O.	Role of MicroRNAs in Human Osteosarcoma: Future Perspectives	miR-335	down			sarcomas
Llobat, L., & Gourbault, O.	Role of MicroRNAs in Human Osteosarcoma: Future Perspectives	miR-342-3p, miR-448, miR-506	down			sarcomas
Llobat, L., & Gourbault, O.	Role of MicroRNAs in Human Osteosarcoma: Future Perspectives	miR-365	down			sarcomas
Llobat, L., & Gourbault, O.	Role of MicroRNAs in Human Osteosarcoma: Future Perspectives	miR-370	down			sarcomas
Llobat, L., & Gourbault, O.	Role of MicroRNAs in Human Osteosarcoma: Future Perspectives	miR-491-5p	down			sarcomas
Llobat, L., & Gourbault, O.	Role of MicroRNAs in Human Osteosarcoma: Future Perspectives	miR-376a-3p	down			sarcomas
Llobat, L., & Gourbault, O.	Role of MicroRNAs in Human Osteosarcoma: Future Perspectives	miR-451	down			sarcomas
Llobat, L., & Gourbault, O.	Role of MicroRNAs in Human Osteosarcoma: Future Perspectives	miR-454, miR-613	down			sarcomas
Llobat, L., & Gourbault, O.	Role of MicroRNAs in Human Osteosarcoma: Future Perspectives	miR-486	down			sarcomas
Llobat, L., & Gourbault, O.	Role of MicroRNAs in Human Osteosarcoma: Future Perspectives	miR-490-3p	down			sarcomas
Llobat, L., & Gourbault, O.	Role of MicroRNAs in Human Osteosarcoma: Future Perspectives	miR-505	down			sarcomas
Llobat, L., & Gourbault, O.	Role of MicroRNAs in Human Osteosarcoma: Future Perspectives	miR-495	down			sarcomas
Llobat, L., & Gourbault, O.	Role of MicroRNAs in Human Osteosarcoma: Future Perspectives	miR-491-3p	down			sarcomas
Llobat, L., & Gourbault, O.	Role of MicroRNAs in Human Osteosarcoma: Future Perspectives	miR-492	down			sarcomas
Llobat, L., & Gourbault, O.	Role of MicroRNAs in Human Osteosarcoma: Future Perspectives	miR-497-5p	down			sarcomas
Llobat, L., & Gourbault, O.	Role of MicroRNAs in Human Osteosarcoma: Future Perspectives	miR-503	down			sarcomas
Llobat, L., & Gourbault, O.	Role of MicroRNAs in Human Osteosarcoma: Future Perspectives	miR-520a-3p, miR-564	down			sarcomas
Llobat, L., & Gourbault, O.	Role of MicroRNAs in Human Osteosarcoma: Future Perspectives	miR-539	down			sarcomas
Llobat, L., & Gourbault, O.	Role of MicroRNAs in Human Osteosarcoma: Future Perspectives	miR-548c-3p	down			sarcomas
Llobat, L., & Gourbault, O.	Role of MicroRNAs in Human Osteosarcoma: Future Perspectives	miR-590-5p	down			sarcomas
Llobat, L., & Gourbault, O.	Role of MicroRNAs in Human Osteosarcoma: Future Perspectives	miR-598	down			sarcomas
Llobat, L., & Gourbault, O.	Role of MicroRNAs in Human Osteosarcoma: Future Perspectives	miR-625	down			sarcomas
Llobat, L., & Gourbault, O.	Role of MicroRNAs in Human Osteosarcoma: Future Perspectives	miR-638	down			sarcomas
Llobat, L., & Gourbault, O.	Role of MicroRNAs in Human Osteosarcoma: Future Perspectives	miR-661	down			sarcomas
Llobat, L., & Gourbault, O.	Role of MicroRNAs in Human Osteosarcoma: Future Perspectives	miR-665	down			sarcomas
Llobat, L., & Gourbault, O.	Role of MicroRNAs in Human Osteosarcoma: Future Perspectives	miR-1301	down			sarcomas
Llobat, L., & Gourbault, O.	Role of MicroRNAs in Human Osteosarcoma: Future Perspectives	miR-3928	down			sarcomas
Llobat, L., & Gourbault, O.	Role of MicroRNAs in Human Osteosarcoma: Future Perspectives	miR-9	up			sarcomas
Llobat, L., & Gourbault, O.	Role of MicroRNAs in Human Osteosarcoma: Future Perspectives	miR-10b	up			sarcomas
Llobat, L., & Gourbault, O.	Role of MicroRNAs in Human Osteosarcoma: Future Perspectives	miR-17, miR-21, miR-23a, miR-92a, miR-93, miR-196a, miR-214, miR-221, miR-1908	up			sarcomas
Llobat, L., & Gourbault, O.	Role of MicroRNAs in Human Osteosarcoma: Future Perspectives	miR-17-5p, miR-603	up			sarcomas
Llobat, L., & Gourbault, O.	Role of MicroRNAs in Human Osteosarcoma: Future Perspectives	miR-19	up			sarcomas
Llobat, L., & Gourbault, O.	Role of MicroRNAs in Human Osteosarcoma: Future Perspectives	miR-20a	up			sarcomas
Llobat, L., & Gourbault, O.	Role of MicroRNAs in Human Osteosarcoma: Future Perspectives	miR-27-3p	up			sarcomas
Llobat, L., & Gourbault, O.	Role of MicroRNAs in Human Osteosarcoma: Future Perspectives	miR-27a-3p	up			sarcomas
Llobat, L., & Gourbault, O.	Role of MicroRNAs in Human Osteosarcoma: Future Perspectives	miR-29	up			sarcomas
Llobat, L., & Gourbault, O.	Role of MicroRNAs in Human Osteosarcoma: Future Perspectives	miR-81a	up			sarcomas
Llobat, L., & Gourbault, O.	Role of MicroRNAs in Human Osteosarcoma: Future Perspectives	miR-92b	up			sarcomas
Llobat, L., & Gourbault, O.	Role of MicroRNAs in Human Osteosarcoma: Future Perspectives	miR95-3p	up			sarcomas
Llobat, L., & Gourbault, O.	Role of MicroRNAs in Human Osteosarcoma: Future Perspectives	miR-106a	up			sarcomas
Llobat, L., & Gourbault, O.	Role of MicroRNAs in Human Osteosarcoma: Future Perspectives	miR-106b	up			sarcomas
Llobat, L., & Gourbault, O.	Role of MicroRNAs in Human Osteosarcoma: Future Perspectives	miR-107	up			sarcomas
Llobat, L., & Gourbault, O.	Role of MicroRNAs in Human Osteosarcoma: Future Perspectives	miR-130b	up			sarcomas
Llobat, L., & Gourbault, O.	Role of MicroRNAs in Human Osteosarcoma: Future Perspectives	miR-131a	up			sarcomas
Llobat, L., & Gourbault, O.	Role of MicroRNAs in Human Osteosarcoma: Future Perspectives	miR-138	up			sarcomas
Llobat, L., & Gourbault, O.	Role of MicroRNAs in Human Osteosarcoma: Future Perspectives	miR-149	up			sarcomas
Llobat, L., & Gourbault, O.	Role of MicroRNAs in Human Osteosarcoma: Future Perspectives	miR-155	up			sarcomas
Llobat, L., & Gourbault, O.	Role of MicroRNAs in Human Osteosarcoma: Future Perspectives	miR-155-5p	up			sarcomas
Llobat, L., & Gourbault, O.	Role of MicroRNAs in Human Osteosarcoma: Future Perspectives	miR-181a	up			sarcomas
Llobat, L., & Gourbault, O.	Role of MicroRNAs in Human Osteosarcoma: Future Perspectives	miR-191	up			sarcomas
Llobat, L., & Gourbault, O.	Role of MicroRNAs in Human Osteosarcoma: Future Perspectives	miR-93, miR-95-3p	up			sarcomas
Llobat, L., & Gourbault, O.	Role of MicroRNAs in Human Osteosarcoma: Future Perspectives	miR-199a-5p	up			sarcomas
Llobat, L., & Gourbault, O.	Role of MicroRNAs in Human Osteosarcoma: Future Perspectives	miR-300	up			sarcomas
Llobat, L., & Gourbault, O.	Role of MicroRNAs in Human Osteosarcoma: Future Perspectives	miR-367	up			sarcomas
Llobat, L., & Gourbault, O.	Role of MicroRNAs in Human Osteosarcoma: Future Perspectives	miR-374a, miR-660, miR-664 (FOXO4)	up			sarcomas
Llobat, L., & Gourbault, O.	Role of MicroRNAs in Human Osteosarcoma: Future Perspectives	miR-378	up			sarcomas
Llobat, L., & Gourbault, O.	Role of MicroRNAs in Human Osteosarcoma: Future Perspectives	miR-411	up			sarcomas
Llobat, L., & Gourbault, O.	Role of MicroRNAs in Human Osteosarcoma: Future Perspectives	miR-488	up			sarcomas
Llobat, L., & Gourbault, O.	Role of MicroRNAs in Human Osteosarcoma: Future Perspectives	miR-504	up			sarcomas
Llobat, L., & Gourbault, O.	Role of MicroRNAs in Human Osteosarcoma: Future Perspectives	miR-542-3p, miR-542-5p	up			sarcomas
Llobat, L., & Gourbault, O.	Role of MicroRNAs in Human Osteosarcoma: Future Perspectives	miR-1247	up			sarcomas
Llobat, L., & Gourbault, O.	Role of MicroRNAs in Human Osteosarcoma: Future Perspectives	miR-1248	up			sarcomas
Llobat, L., & Gourbault, O.	Role of MicroRNAs in Human Osteosarcoma: Future Perspectives	miR-1908-5p	up			sarcomas
Sun R, Shen JK, Choy E, Yu Z, Hornicek FJ, Duan Z	The emerging roles and therapeutic potential of microRNAs (miRs) in liposarcoma	miR-155	up			sarcomas
Sun R, Shen JK, Choy E, Yu Z, Hornicek FJ, Duan Z	The emerging roles and therapeutic potential of microRNAs (miRs) in liposarcoma	miR-21, 26a	up			sarcomas
Sun R, Shen JK, Choy E, Yu Z, Hornicek FJ, Duan Z	The emerging roles and therapeutic potential of microRNAs (miRs) in liposarcoma	miR-218-1, 9, 9*	up			sarcomas
Sun R, Shen JK, Choy E, Yu Z, Hornicek FJ, Duan Z	The emerging roles and therapeutic potential of microRNAs (miRs) in liposarcoma	miR-34a	up			sarcomas
Sun R, Shen JK, Choy E, Yu Z, Hornicek FJ, Duan Z	The emerging roles and therapeutic potential of microRNAs (miRs) in liposarcoma	miR-199a-3p, 486-5p, 195	down			sarcomas
Sun R, Shen JK, Choy E, Yu Z, Hornicek FJ, Duan Z	The emerging roles and therapeutic potential of microRNAs (miRs) in liposarcoma	miR-144, 451	down			sarcomas
Sun R, Shen JK, Choy E, Yu Z, Hornicek FJ, Duan Z	The emerging roles and therapeutic potential of microRNAs (miRs) in liposarcoma	miR-143, 145	down			sarcomas
Sun R, Shen JK, Choy E, Yu Z, Hornicek FJ, Duan Z	The emerging roles and therapeutic potential of microRNAs (miRs) in liposarcoma	miR-29a	down			sarcomas
Sun R, Shen JK, Choy E, Yu Z, Hornicek FJ, Duan Z	The emerging roles and therapeutic potential of microRNAs (miRs) in liposarcoma	miR-497	down			sarcomas
Sun R, Shen JK, Choy E, Yu Z, Hornicek FJ, Duan Z	The emerging roles and therapeutic potential of microRNAs (miRs) in liposarcoma	miR-486	down			sarcomas
Sun R, Shen JK, Choy E, Yu Z, Hornicek FJ, Duan Z	The emerging roles and therapeutic potential of microRNAs (miRs) in liposarcoma	miR-375, 215, 1238, 497, 29a, 200b, 139-3p	down			sarcomas
Sun R, Shen JK, Choy E, Yu Z, Hornicek FJ, Duan Z	The emerging roles and therapeutic potential of microRNAs (miRs) in liposarcoma	miR-7, 130a, 21	down			sarcomas
Sun R, Shen JK, Choy E, Yu Z, Hornicek FJ, Duan Z	The emerging roles and therapeutic potential of microRNAs (miRs) in liposarcoma	let-7	down			sarcomas
Sun R, Shen JK, Choy E, Yu Z, Hornicek FJ, Duan Z	The emerging roles and therapeutic potential of microRNAs (miRs) in liposarcoma	miR-1257	down			sarcomas
Kelly, L. C., Lázaro, A., & O'Sullivan, M. J	What Do We Know about the Role of miRNAs in Pediatric Sarcoma?	miR-34	down		osteosarcoma	sarcomas
Kelly, L. C., Lázaro, A., & O'Sullivan, M. J	What Do We Know about the Role of miRNAs in Pediatric Sarcoma?	miR-215	up		osteosarcoma	sarcomas
Kelly, L. C., Lázaro, A., & O'Sullivan, M. J	What Do We Know about the Role of miRNAs in Pediatric Sarcoma?	miR-192	up		osteosarcoma	sarcomas
Kelly, L. C., Lázaro, A., & O'Sullivan, M. J	What Do We Know about the Role of miRNAs in Pediatric Sarcoma?	miR-223	down		osteosarcoma	sarcomas
Kelly, L. C., Lázaro, A., & O'Sullivan, M. J	What Do We Know about the Role of miRNAs in Pediatric Sarcoma?	miR-133a/b	down		osteosarcoma	sarcomas
Kelly, L. C., Lázaro, A., & O'Sullivan, M. J	What Do We Know about the Role of miRNAs in Pediatric Sarcoma?	miRNAs at 14q32 locus	down		osteosarcoma	sarcomas
Kelly, L. C., Lázaro, A., & O'Sullivan, M. J	What Do We Know about the Role of miRNAs in Pediatric Sarcoma?	miR-143	down		osteosarcoma	sarcomas
Kelly, L. C., Lázaro, A., & O'Sullivan, M. J	What Do We Know about the Role of miRNAs in Pediatric Sarcoma?	miR-33a	up		osteosarcoma	sarcomas
Kelly, L. C., Lázaro, A., & O'Sullivan, M. J	What Do We Know about the Role of miRNAs in Pediatric Sarcoma?	miR-140	up		osteosarcoma	sarcomas
Kelly, L. C., Lázaro, A., & O'Sullivan, M. J	What Do We Know about the Role of miRNAs in Pediatric Sarcoma?	miR-92a, miR-99b, miR-193a-5p, miR-422a	up		osteosarcoma	sarcomas
Kelly, L. C., Lázaro, A., & O'Sullivan, M. J	What Do We Know about the Role of miRNAs in Pediatric Sarcoma?	miR-132	down		osteosarcoma	sarcomas
Kelly, L. C., Lázaro, A., & O'Sullivan, M. J	What Do We Know about the Role of miRNAs in Pediatric Sarcoma?	miR-17-92 cluster, miR-106b-25 cluster, miR-106a-363 cluster	up		Ewing Sarcoma	sarcomas
Kelly, L. C., Lázaro, A., & O'Sullivan, M. J	What Do We Know about the Role of miRNAs in Pediatric Sarcoma?	miR-100	up		Ewing Sarcoma	sarcomas
Kelly, L. C., Lázaro, A., & O'Sullivan, M. J	What Do We Know about the Role of miRNAs in Pediatric Sarcoma?	miR-27a	up		Ewing Sarcoma	sarcomas
Kelly, L. C., Lázaro, A., & O'Sullivan, M. J	What Do We Know about the Role of miRNAs in Pediatric Sarcoma?	miR-145	down		Ewing Sarcoma	sarcomas
Kelly, L. C., Lázaro, A., & O'Sullivan, M. J	What Do We Know about the Role of miRNAs in Pediatric Sarcoma?	miR-106b miR-93 miR-181b miR-101 miR-30b	up		Ewing Sarcoma	sarcomas
Kelly, L. C., Lázaro, A., & O'Sullivan, M. J	What Do We Know about the Role of miRNAs in Pediatric Sarcoma?	miR-193a-3p, miR-100 miR-22 miR-21 miR-574-3p	up		Ewing Sarcoma	sarcomas
Kelly, L. C., Lázaro, A., & O'Sullivan, M. J	What Do We Know about the Role of miRNAs in Pediatric Sarcoma?	miR-708	down		Ewing Sarcoma	sarcomas
Kelly, L. C., Lázaro, A., & O'Sullivan, M. J	What Do We Know about the Role of miRNAs in Pediatric Sarcoma?	miR-1 miR-133a miR-133b miR-206	down		Rhabdomyosarcoma	sarcomas
Kelly, L. C., Lázaro, A., & O'Sullivan, M. J	What Do We Know about the Role of miRNAs in Pediatric Sarcoma?	miR-203	down		Rhabdomyosarcoma	sarcomas
Kelly, L. C., Lázaro, A., & O'Sullivan, M. J	What Do We Know about the Role of miRNAs in Pediatric Sarcoma?	miR-17-92 cluster			Rhabdomyosarcoma	sarcomas
Kelly, L. C., Lázaro, A., & O'Sullivan, M. J	What Do We Know about the Role of miRNAs in Pediatric Sarcoma?	miR-29			Rhabdomyosarcoma	sarcomas	Epigenetic silencing in RMS
Kelly, L. C., Lázaro, A., & O'Sullivan, M. J	What Do We Know about the Role of miRNAs in Pediatric Sarcoma?	miR-26a	down		Rhabdomyosarcoma	sarcomas
Kelly, L. C., Lázaro, A., & O'Sullivan, M. J	What Do We Know about the Role of miRNAs in Pediatric Sarcoma?	miR-214	down		Rhabdomyosarcoma	sarcomas
Kelly, L. C., Lázaro, A., & O'Sullivan, M. J	What Do We Know about the Role of miRNAs in Pediatric Sarcoma?	let-7a/let-7b	down		Malignant Rhabdoid Tumour	sarcomas
Kelly, L. C., Lázaro, A., & O'Sullivan, M. J	What Do We Know about the Role of miRNAs in Pediatric Sarcoma?	miR-221/222	up		Malignant Rhabdoid Tumour	sarcomas
Fujiwara, T., Kunisada, T., Takeda, K., Uotani, K., Yoshida, A., Ochiya, T., & Ozaki, T	MicroRNAs in soft tissue sarcomas: overview of the accumulating evidence and importance as novel biomarkers	miR-21, -26a (DDLS)	up		liposarcoma	sarcomas
Fujiwara, T., Kunisada, T., Takeda, K., Uotani, K., Yoshida, A., Ochiya, T., & Ozaki, T	MicroRNAs in soft tissue sarcomas: overview of the accumulating evidence and importance as novel biomarkers	miR-143, -145 (DDLS)	down		liposarcoma	sarcomas
Fujiwara, T., Kunisada, T., Takeda, K., Uotani, K., Yoshida, A., Ochiya, T., & Ozaki, T	MicroRNAs in soft tissue sarcomas: overview of the accumulating evidence and importance as novel biomarkers	miR-155 (DDLS)	up		liposarcoma	sarcomas
Fujiwara, T., Kunisada, T., Takeda, K., Uotani, K., Yoshida, A., Ochiya, T., & Ozaki, T	MicroRNAs in soft tissue sarcomas: overview of the accumulating evidence and importance as novel biomarkers	miR-218-1∗ (DDLS)	up		liposarcoma	sarcomas
Fujiwara, T., Kunisada, T., Takeda, K., Uotani, K., Yoshida, A., Ochiya, T., & Ozaki, T	MicroRNAs in soft tissue sarcomas: overview of the accumulating evidence and importance as novel biomarkers	miR-144, -1238 (DDLS)	down		liposarcoma	sarcomas
Fujiwara, T., Kunisada, T., Takeda, K., Uotani, K., Yoshida, A., Ochiya, T., & Ozaki, T	MicroRNAs in soft tissue sarcomas: overview of the accumulating evidence and importance as novel biomarkers	miR-193b (DDLS)	down		liposarcoma	sarcomas
Fujiwara, T., Kunisada, T., Takeda, K., Uotani, K., Yoshida, A., Ochiya, T., & Ozaki, T	MicroRNAs in soft tissue sarcomas: overview of the accumulating evidence and importance as novel biomarkers	miR-1257 (DDLS)	down		liposarcoma	sarcomas
Fujiwara, T., Kunisada, T., Takeda, K., Uotani, K., Yoshida, A., Ochiya, T., & Ozaki, T	MicroRNAs in soft tissue sarcomas: overview of the accumulating evidence and importance as novel biomarkers	miR-486 (MLS)	down		liposarcoma	sarcomas
Fujiwara, T., Kunisada, T., Takeda, K., Uotani, K., Yoshida, A., Ochiya, T., & Ozaki, T	MicroRNAs in soft tissue sarcomas: overview of the accumulating evidence and importance as novel biomarkers	miR-486-3p, -1290 (MLS)	down		liposarcoma	sarcomas
Fujiwara, T., Kunisada, T., Takeda, K., Uotani, K., Yoshida, A., Ochiya, T., & Ozaki, T	MicroRNAs in soft tissue sarcomas: overview of the accumulating evidence and importance as novel biomarkers	miR-9, -891a, and -888 (MLS)	up		liposarcoma	sarcomas
Fujiwara, T., Kunisada, T., Takeda, K., Uotani, K., Yoshida, A., Ochiya, T., & Ozaki, T	MicroRNAs in soft tissue sarcomas: overview of the accumulating evidence and importance as novel biomarkers	miR-1249, -296-5p, and -455-5p (PLS)	up		liposarcoma	sarcomas
Fujiwara, T., Kunisada, T., Takeda, K., Uotani, K., Yoshida, A., Ochiya, T., & Ozaki, T	MicroRNAs in soft tissue sarcomas: overview of the accumulating evidence and importance as novel biomarkers	miR-200b∗, -200, and -139-3p (PLS)	down		liposarcoma	sarcomas
Fujiwara, T., Kunisada, T., Takeda, K., Uotani, K., Yoshida, A., Ochiya, T., & Ozaki, T	MicroRNAs in soft tissue sarcomas: overview of the accumulating evidence and importance as novel biomarkers	miR-26a-2 (DDLS, MLS)	up		liposarcoma	sarcomas
Fujiwara, T., Kunisada, T., Takeda, K., Uotani, K., Yoshida, A., Ochiya, T., & Ozaki, T	MicroRNAs in soft tissue sarcomas: overview of the accumulating evidence and importance as novel biomarkers	miR-1, -133a/b	down		Rhabdomyosarcoma	sarcomas
Fujiwara, T., Kunisada, T., Takeda, K., Uotani, K., Yoshida, A., Ochiya, T., & Ozaki, T	MicroRNAs in soft tissue sarcomas: overview of the accumulating evidence and importance as novel biomarkers	miR-206	down		Rhabdomyosarcoma	sarcomas
Fujiwara, T., Kunisada, T., Takeda, K., Uotani, K., Yoshida, A., Ochiya, T., & Ozaki, T	MicroRNAs in soft tissue sarcomas: overview of the accumulating evidence and importance as novel biomarkers	miR-26a	down		Rhabdomyosarcoma	sarcomas
Fujiwara, T., Kunisada, T., Takeda, K., Uotani, K., Yoshida, A., Ochiya, T., & Ozaki, T	MicroRNAs in soft tissue sarcomas: overview of the accumulating evidence and importance as novel biomarkers	miR-203	down		Rhabdomyosarcoma	sarcomas
Fujiwara, T., Kunisada, T., Takeda, K., Uotani, K., Yoshida, A., Ochiya, T., & Ozaki, T	MicroRNAs in soft tissue sarcomas: overview of the accumulating evidence and importance as novel biomarkers	miR-335 (ARMS)	up		Rhabdomyosarcoma	sarcomas
Fujiwara, T., Kunisada, T., Takeda, K., Uotani, K., Yoshida, A., Ochiya, T., & Ozaki, T	MicroRNAs in soft tissue sarcomas: overview of the accumulating evidence and importance as novel biomarkers	miR-29	down		Rhabdomyosarcoma	sarcomas
Fujiwara, T., Kunisada, T., Takeda, K., Uotani, K., Yoshida, A., Ochiya, T., & Ozaki, T	MicroRNAs in soft tissue sarcomas: overview of the accumulating evidence and importance as novel biomarkers	miR-183	up		Rhabdomyosarcoma	sarcomas
Fujiwara, T., Kunisada, T., Takeda, K., Uotani, K., Yoshida, A., Ochiya, T., & Ozaki, T	MicroRNAs in soft tissue sarcomas: overview of the accumulating evidence and importance as novel biomarkers	miR-9∗	up		Rhabdomyosarcoma	sarcomas
Fujiwara, T., Kunisada, T., Takeda, K., Uotani, K., Yoshida, A., Ochiya, T., & Ozaki, T	MicroRNAs in soft tissue sarcomas: overview of the accumulating evidence and importance as novel biomarkers	miR-200c	down		Rhabdomyosarcoma	sarcomas
Fujiwara, T., Kunisada, T., Takeda, K., Uotani, K., Yoshida, A., Ochiya, T., & Ozaki, T	MicroRNAs in soft tissue sarcomas: overview of the accumulating evidence and importance as novel biomarkers	miR-17-92 cluster (ARMS)	up		Rhabdomyosarcoma	sarcomas
Fujiwara, T., Kunisada, T., Takeda, K., Uotani, K., Yoshida, A., Ochiya, T., & Ozaki, T	MicroRNAs in soft tissue sarcomas: overview of the accumulating evidence and importance as novel biomarkers	miR-1, -133a, and -133b	up		Leiomyosarcoma	sarcomas
Fujiwara, T., Kunisada, T., Takeda, K., Uotani, K., Yoshida, A., Ochiya, T., & Ozaki, T	MicroRNAs in soft tissue sarcomas: overview of the accumulating evidence and importance as novel biomarkers	miR-17-92 cluster (uterine LMS)	up		Leiomyosarcoma	sarcomas
Fujiwara, T., Kunisada, T., Takeda, K., Uotani, K., Yoshida, A., Ochiya, T., & Ozaki, T	MicroRNAs in soft tissue sarcomas: overview of the accumulating evidence and importance as novel biomarkers	miR-221 (uterine LMS)	up		Leiomyosarcoma	sarcomas
Fujiwara, T., Kunisada, T., Takeda, K., Uotani, K., Yoshida, A., Ochiya, T., & Ozaki, T	MicroRNAs in soft tissue sarcomas: overview of the accumulating evidence and importance as novel biomarkers	miR-320a	up		Leiomyosarcoma	sarcomas
Fujiwara, T., Kunisada, T., Takeda, K., Uotani, K., Yoshida, A., Ochiya, T., & Ozaki, T	MicroRNAs in soft tissue sarcomas: overview of the accumulating evidence and importance as novel biomarkers	miR-133a, -1, and -449a	up		Leiomyosarcoma	sarcomas
Fujiwara, T., Kunisada, T., Takeda, K., Uotani, K., Yoshida, A., Ochiya, T., & Ozaki, T	MicroRNAs in soft tissue sarcomas: overview of the accumulating evidence and importance as novel biomarkers	miR-483-5p, -656, and -323-3p	down		Leiomyosarcoma	sarcomas
Fujiwara, T., Kunisada, T., Takeda, K., Uotani, K., Yoshida, A., Ochiya, T., & Ozaki, T	MicroRNAs in soft tissue sarcomas: overview of the accumulating evidence and importance as novel biomarkers	miR-143	down		Synovial sarcoma	sarcomas
Fujiwara, T., Kunisada, T., Takeda, K., Uotani, K., Yoshida, A., Ochiya, T., & Ozaki, T	MicroRNAs in soft tissue sarcomas: overview of the accumulating evidence and importance as novel biomarkers	miR-183	up		Synovial sarcoma	sarcomas
Fujiwara, T., Kunisada, T., Takeda, K., Uotani, K., Yoshida, A., Ochiya, T., & Ozaki, T	MicroRNAs in soft tissue sarcomas: overview of the accumulating evidence and importance as novel biomarkers	let-7e, miR-99b, miR-125a-3p	up		Synovial sarcoma	sarcomas
Fujiwara, T., Kunisada, T., Takeda, K., Uotani, K., Yoshida, A., Ochiya, T., & Ozaki, T	MicroRNAs in soft tissue sarcomas: overview of the accumulating evidence and importance as novel biomarkers	miR-200b∗, -183, and -375	up		Synovial sarcoma	sarcomas
Fujiwara, T., Kunisada, T., Takeda, K., Uotani, K., Yoshida, A., Ochiya, T., & Ozaki, T	MicroRNAs in soft tissue sarcomas: overview of the accumulating evidence and importance as novel biomarkers	miR-34b∗, -142-5p, and -34c-3p	down		Synovial sarcoma	sarcomas
Fujiwara, T., Kunisada, T., Takeda, K., Uotani, K., Yoshida, A., Ochiya, T., & Ozaki, T	MicroRNAs in soft tissue sarcomas: overview of the accumulating evidence and importance as novel biomarkers	miR-34a	down		malignant peripheral nerve sheath tumor	sarcomas
Fujiwara, T., Kunisada, T., Takeda, K., Uotani, K., Yoshida, A., Ochiya, T., & Ozaki, T	MicroRNAs in soft tissue sarcomas: overview of the accumulating evidence and importance as novel biomarkers	miR-10b	up		malignant peripheral nerve sheath tumor	sarcomas
Fujiwara, T., Kunisada, T., Takeda, K., Uotani, K., Yoshida, A., Ochiya, T., & Ozaki, T	MicroRNAs in soft tissue sarcomas: overview of the accumulating evidence and importance as novel biomarkers	miR-21	up		malignant peripheral nerve sheath tumor	sarcomas
Fujiwara, T., Kunisada, T., Takeda, K., Uotani, K., Yoshida, A., Ochiya, T., & Ozaki, T	MicroRNAs in soft tissue sarcomas: overview of the accumulating evidence and importance as novel biomarkers	miR-204	up		malignant peripheral nerve sheath tumor	sarcomas
Fujiwara, T., Kunisada, T., Takeda, K., Uotani, K., Yoshida, A., Ochiya, T., & Ozaki, T	MicroRNAs in soft tissue sarcomas: overview of the accumulating evidence and importance as novel biomarkers	miR-29c	down		malignant peripheral nerve sheath tumor	sarcomas
Fujiwara, T., Kunisada, T., Takeda, K., Uotani, K., Yoshida, A., Ochiya, T., & Ozaki, T	MicroRNAs in soft tissue sarcomas: overview of the accumulating evidence and importance as novel biomarkers	miR-210, -339-5p	up		malignant peripheral nerve sheath tumor	sarcomas
Fujiwara, T., Kunisada, T., Takeda, K., Uotani, K., Yoshida, A., Ochiya, T., & Ozaki, T	MicroRNAs in soft tissue sarcomas: overview of the accumulating evidence and importance as novel biomarkers	miR-30d	down		malignant peripheral nerve sheath tumor	sarcomas
Fujiwara, T., Kunisada, T., Takeda, K., Uotani, K., Yoshida, A., Ochiya, T., & Ozaki, T	MicroRNAs in soft tissue sarcomas: overview of the accumulating evidence and importance as novel biomarkers	miR-520c-3p, -519a, and -520h	up		angiosarcoma	sarcomas
Fujiwara, T., Kunisada, T., Takeda, K., Uotani, K., Yoshida, A., Ochiya, T., & Ozaki, T	MicroRNAs in soft tissue sarcomas: overview of the accumulating evidence and importance as novel biomarkers	miR-17-92 cluster (myc-amplified AS)	up		angiosarcoma	sarcomas
Fujiwara, T., Kunisada, T., Takeda, K., Uotani, K., Yoshida, A., Ochiya, T., & Ozaki, T	MicroRNAs in soft tissue sarcomas: overview of the accumulating evidence and importance as novel biomarkers	miR-126, -223, -451, and -1274b	up		undifferentiated pleomorphic sarcoma	sarcomas
Fujiwara, T., Kunisada, T., Takeda, K., Uotani, K., Yoshida, A., Ochiya, T., & Ozaki, T	MicroRNAs in soft tissue sarcomas: overview of the accumulating evidence and importance as novel biomarkers	miR-100, -886-3p, -1260, -1274a, and -1274b	down		undifferentiated pleomorphic sarcoma	sarcomas
Fujiwara, T., Kunisada, T., Takeda, K., Uotani, K., Yoshida, A., Ochiya, T., & Ozaki, T	MicroRNAs in soft tissue sarcomas: overview of the accumulating evidence and importance as novel biomarkers	miR-206, -381, and -671-5p	up		Epithelioid sarcoma	sarcomas
Fujiwara, T., Kunisada, T., Takeda, K., Uotani, K., Yoshida, A., Ochiya, T., & Ozaki, T	MicroRNAs in soft tissue sarcomas: overview of the accumulating evidence and importance as novel biomarkers	miR-155, -220/221, let-7	down		Kaposi's sarcoma	sarcomas
Fujiwara, T., Kunisada, T., Takeda, K., Uotani, K., Yoshida, A., Ochiya, T., & Ozaki, T	MicroRNAs in soft tissue sarcomas: overview of the accumulating evidence and importance as novel biomarkers	miR-221/-222	down		Kaposi's sarcoma	sarcomas
Fujiwara, T., Kunisada, T., Takeda, K., Uotani, K., Yoshida, A., Ochiya, T., & Ozaki, T	MicroRNAs in soft tissue sarcomas: overview of the accumulating evidence and importance as novel biomarkers	miR-31	up		Kaposi's sarcoma	sarcomas
Fujiwara, T., Kunisada, T., Takeda, K., Uotani, K., Yoshida, A., Ochiya, T., & Ozaki, T	MicroRNAs in soft tissue sarcomas: overview of the accumulating evidence and importance as novel biomarkers	miR-15, 140	up		Kaposi's sarcoma	sarcomas
Fujiwara, T., Kunisada, T., Takeda, K., Uotani, K., Yoshida, A., Ochiya, T., & Ozaki, T	MicroRNAs in soft tissue sarcomas: overview of the accumulating evidence and importance as novel biomarkers	miR-24-2	up		Kaposi's sarcoma	sarcomas
Smolle, M. A., Leithner, A., Posch, F., Szkandera, J., Liegl-Atzwanger, B., & Pichler, M	MicroRNAs in Different Histologies of Soft Tissue Sarcoma: A Comprehensive Review	let-7b	down		Well-/dedifferentiated liposarcoma	sarcomas
Smolle, M. A., Leithner, A., Posch, F., Szkandera, J., Liegl-Atzwanger, B., & Pichler, M	MicroRNAs in Different Histologies of Soft Tissue Sarcoma: A Comprehensive Review	let-7g	down		Well-/dedifferentiated liposarcoma	sarcomas
Smolle, M. A., Leithner, A., Posch, F., Szkandera, J., Liegl-Atzwanger, B., & Pichler, M	MicroRNAs in Different Histologies of Soft Tissue Sarcoma: A Comprehensive Review	miR-1	down		Rhabdomyosarcoma	sarcomas
Smolle, M. A., Leithner, A., Posch, F., Szkandera, J., Liegl-Atzwanger, B., & Pichler, M	MicroRNAs in Different Histologies of Soft Tissue Sarcoma: A Comprehensive Review	miR-143	down		Well-/dedifferentiated liposarcoma Synovial sarcoma	sarcomas
Smolle, M. A., Leithner, A., Posch, F., Szkandera, J., Liegl-Atzwanger, B., & Pichler, M	MicroRNAs in Different Histologies of Soft Tissue Sarcoma: A Comprehensive Review	miR-145	down		Liposarcoma	sarcomas
Smolle, M. A., Leithner, A., Posch, F., Szkandera, J., Liegl-Atzwanger, B., & Pichler, M	MicroRNAs in Different Histologies of Soft Tissue Sarcoma: A Comprehensive Review	miR-152	down		Leiomyosarcoma	sarcomas
Smolle, M. A., Leithner, A., Posch, F., Szkandera, J., Liegl-Atzwanger, B., & Pichler, M	MicroRNAs in Different Histologies of Soft Tissue Sarcoma: A Comprehensive Review	miR-155	up		Myxoid/round cell liposarcoma Dedifferentiated liposarcoma Pleomorphic liposarcoma	sarcomas
Smolle, M. A., Leithner, A., Posch, F., Szkandera, J., Liegl-Atzwanger, B., & Pichler, M	MicroRNAs in Different Histologies of Soft Tissue Sarcoma: A Comprehensive Review	miR-17	up		Synovial sarcoma	sarcomas
Smolle, M. A., Leithner, A., Posch, F., Szkandera, J., Liegl-Atzwanger, B., & Pichler, M	MicroRNAs in Different Histologies of Soft Tissue Sarcoma: A Comprehensive Review	miR-183	up		Synovial sarcoma	sarcomas
Smolle, M. A., Leithner, A., Posch, F., Szkandera, J., Liegl-Atzwanger, B., & Pichler, M	MicroRNAs in Different Histologies of Soft Tissue Sarcoma: A Comprehensive Review		up		Rhabdomyosarcoma	sarcomas
Smolle, M. A., Leithner, A., Posch, F., Szkandera, J., Liegl-Atzwanger, B., & Pichler, M	MicroRNAs in Different Histologies of Soft Tissue Sarcoma: A Comprehensive Review	miR-199b-5p	down		Leiomyosarcoma	sarcomas
Smolle, M. A., Leithner, A., Posch, F., Szkandera, J., Liegl-Atzwanger, B., & Pichler, M	MicroRNAs in Different Histologies of Soft Tissue Sarcoma: A Comprehensive Review		up		UPS	sarcomas
Smolle, M. A., Leithner, A., Posch, F., Szkandera, J., Liegl-Atzwanger, B., & Pichler, M	MicroRNAs in Different Histologies of Soft Tissue Sarcoma: A Comprehensive Review	miR-206	down		Rhabdomyosarcoma	sarcomas
Smolle, M. A., Leithner, A., Posch, F., Szkandera, J., Liegl-Atzwanger, B., & Pichler, M	MicroRNAs in Different Histologies of Soft Tissue Sarcoma: A Comprehensive Review	miR-21	up		MPNST	sarcomas
Smolle, M. A., Leithner, A., Posch, F., Szkandera, J., Liegl-Atzwanger, B., & Pichler, M	MicroRNAs in Different Histologies of Soft Tissue Sarcoma: A Comprehensive Review	miR-26a-2	up		Liposarcoma	sarcomas
Smolle, M. A., Leithner, A., Posch, F., Szkandera, J., Liegl-Atzwanger, B., & Pichler, M	MicroRNAs in Different Histologies of Soft Tissue Sarcoma: A Comprehensive Review	miR-27a	up		Rhabdomyosarcoma	sarcomas
Smolle, M. A., Leithner, A., Posch, F., Szkandera, J., Liegl-Atzwanger, B., & Pichler, M	MicroRNAs in Different Histologies of Soft Tissue Sarcoma: A Comprehensive Review	miR-29	down		Rhabdomyosarcoma	sarcomas
Smolle, M. A., Leithner, A., Posch, F., Szkandera, J., Liegl-Atzwanger, B., & Pichler, M	MicroRNAs in Different Histologies of Soft Tissue Sarcoma: A Comprehensive Review		down		Fibrosarcoma	sarcomas
Smolle, M. A., Leithner, A., Posch, F., Szkandera, J., Liegl-Atzwanger, B., & Pichler, M	MicroRNAs in Different Histologies of Soft Tissue Sarcoma: A Comprehensive Review	miR-29c	down		MPNST	sarcomas
Smolle, M. A., Leithner, A., Posch, F., Szkandera, J., Liegl-Atzwanger, B., & Pichler, M	MicroRNAs in Different Histologies of Soft Tissue Sarcoma: A Comprehensive Review	miR-30d	down		MPNST	sarcomas
Smolle, M. A., Leithner, A., Posch, F., Szkandera, J., Liegl-Atzwanger, B., & Pichler, M	MicroRNAs in Different Histologies of Soft Tissue Sarcoma: A Comprehensive Review	miR-320a	up		Leiomyosarcoma	sarcomas
Smolle, M. A., Leithner, A., Posch, F., Szkandera, J., Liegl-Atzwanger, B., & Pichler, M	MicroRNAs in Different Histologies of Soft Tissue Sarcoma: A Comprehensive Review		down		UPS	sarcomas
Smolle, M. A., Leithner, A., Posch, F., Szkandera, J., Liegl-Atzwanger, B., & Pichler, M	MicroRNAs in Different Histologies of Soft Tissue Sarcoma: A Comprehensive Review	miR-34a	down		MPNST	sarcomas
Smolle, M. A., Leithner, A., Posch, F., Szkandera, J., Liegl-Atzwanger, B., & Pichler, M	MicroRNAs in Different Histologies of Soft Tissue Sarcoma: A Comprehensive Review	miR-373	up		Fibrosarcoma	sarcomas
Smolle, M. A., Leithner, A., Posch, F., Szkandera, J., Liegl-Atzwanger, B., & Pichler, M	MicroRNAs in Different Histologies of Soft Tissue Sarcoma: A Comprehensive Review	miR-378a-3p	down		Rhabdomyosarcoma	sarcomas
Smolle, M. A., Leithner, A., Posch, F., Szkandera, J., Liegl-Atzwanger, B., & Pichler, M	MicroRNAs in Different Histologies of Soft Tissue Sarcoma: A Comprehensive Review	miR-451	down		Liposarcoma	sarcomas
Smolle, M. A., Leithner, A., Posch, F., Szkandera, J., Liegl-Atzwanger, B., & Pichler, M	MicroRNAs in Different Histologies of Soft Tissue Sarcoma: A Comprehensive Review	miR-486	down		Myxoid/round cell liposarcoma	sarcomas
Smolle, M. A., Leithner, A., Posch, F., Szkandera, J., Liegl-Atzwanger, B., & Pichler, M	MicroRNAs in Different Histologies of Soft Tissue Sarcoma: A Comprehensive Review	miR-497-5p	down		Angiosarcoma	sarcomas
Smolle, M. A., Leithner, A., Posch, F., Szkandera, J., Liegl-Atzwanger, B., & Pichler, M	MicroRNAs in Different Histologies of Soft Tissue Sarcoma: A Comprehensive Review	miR-520c	up		Fibrosarcoma	sarcomas
Yang, Z., Liu, T., Ren, X., Yang, M., Tu, C., & Li, Z	Mir-34a: a regulatory hub with versatile functions that controls osteosarcoma networks	miR-34a	down		osteosarcoma	sarcomas
Jamali Z, Taheri-Anganeh M, Shabaninejad Z, Keshavarzi A, Taghizadeh H, Razavi ZS, Mottaghi R, Abolhassan M, Movahedpour A, Mirzaei H	Autophagy regulation by microRNAs: Novel insights into osteosarcoma therapy	miR-34a	Up			sarcomas
Jamali Z, Taheri-Anganeh M, Shabaninejad Z, Keshavarzi A, Taghizadeh H, Razavi ZS, Mottaghi R, Abolhassan M, Movahedpour A, Mirzaei H	Autophagy regulation by microRNAs: Novel insights into osteosarcoma therapy	miR-223	Up			sarcomas
Jamali Z, Taheri-Anganeh M, Shabaninejad Z, Keshavarzi A, Taghizadeh H, Razavi ZS, Mottaghi R, Abolhassan M, Movahedpour A, Mirzaei H	Autophagy regulation by microRNAs: Novel insights into osteosarcoma therapy	miR-145	Up			sarcomas
Jamali Z, Taheri-Anganeh M, Shabaninejad Z, Keshavarzi A, Taghizadeh H, Razavi ZS, Mottaghi R, Abolhassan M, Movahedpour A, Mirzaei H	Autophagy regulation by microRNAs: Novel insights into osteosarcoma therapy	miR-421	Up			sarcomas
Jamali Z, Taheri-Anganeh M, Shabaninejad Z, Keshavarzi A, Taghizadeh H, Razavi ZS, Mottaghi R, Abolhassan M, Movahedpour A, Mirzaei H	Autophagy regulation by microRNAs: Novel insights into osteosarcoma therapy	miR-27a	Up			sarcomas
Jamali Z, Taheri-Anganeh M, Shabaninejad Z, Keshavarzi A, Taghizadeh H, Razavi ZS, Mottaghi R, Abolhassan M, Movahedpour A, Mirzaei H	Autophagy regulation by microRNAs: Novel insights into osteosarcoma therapy	miR-139	Up			sarcomas
Jamali Z, Taheri-Anganeh M, Shabaninejad Z, Keshavarzi A, Taghizadeh H, Razavi ZS, Mottaghi R, Abolhassan M, Movahedpour A, Mirzaei H	Autophagy regulation by microRNAs: Novel insights into osteosarcoma therapy	miR-635	Up			sarcomas
Jamali Z, Taheri-Anganeh M, Shabaninejad Z, Keshavarzi A, Taghizadeh H, Razavi ZS, Mottaghi R, Abolhassan M, Movahedpour A, Mirzaei H	Autophagy regulation by microRNAs: Novel insights into osteosarcoma therapy	miR-1301	Up			sarcomas
Jamali Z, Taheri-Anganeh M, Shabaninejad Z, Keshavarzi A, Taghizadeh H, Razavi ZS, Mottaghi R, Abolhassan M, Movahedpour A, Mirzaei H	Autophagy regulation by microRNAs: Novel insights into osteosarcoma therapy	miR-375	Down			sarcomas
Jamali Z, Taheri-Anganeh M, Shabaninejad Z, Keshavarzi A, Taghizadeh H, Razavi ZS, Mottaghi R, Abolhassan M, Movahedpour A, Mirzaei H	Autophagy regulation by microRNAs: Novel insights into osteosarcoma therapy	miR-134	Up			sarcomas
Jamali Z, Taheri-Anganeh M, Shabaninejad Z, Keshavarzi A, Taghizadeh H, Razavi ZS, Mottaghi R, Abolhassan M, Movahedpour A, Mirzaei H	Autophagy regulation by microRNAs: Novel insights into osteosarcoma therapy	miR-363	Down			sarcomas
Jamali Z, Taheri-Anganeh M, Shabaninejad Z, Keshavarzi A, Taghizadeh H, Razavi ZS, Mottaghi R, Abolhassan M, Movahedpour A, Mirzaei H	Autophagy regulation by microRNAs: Novel insights into osteosarcoma therapy	miR-133a	Down			sarcomas
Jamali Z, Taheri-Anganeh M, Shabaninejad Z, Keshavarzi A, Taghizadeh H, Razavi ZS, Mottaghi R, Abolhassan M, Movahedpour A, Mirzaei H	Autophagy regulation by microRNAs: Novel insights into osteosarcoma therapy	miR-124	Down			sarcomas
Jamali Z, Taheri-Anganeh M, Shabaninejad Z, Keshavarzi A, Taghizadeh H, Razavi ZS, Mottaghi R, Abolhassan M, Movahedpour A, Mirzaei H	Autophagy regulation by microRNAs: Novel insights into osteosarcoma therapy	miR-409-3p	Down			sarcomas
Jamali Z, Taheri-Anganeh M, Shabaninejad Z, Keshavarzi A, Taghizadeh H, Razavi ZS, Mottaghi R, Abolhassan M, Movahedpour A, Mirzaei H	Autophagy regulation by microRNAs: Novel insights into osteosarcoma therapy	miR-4262	Down			sarcomas
Jamali Z, Taheri-Anganeh M, Shabaninejad Z, Keshavarzi A, Taghizadeh H, Razavi ZS, Mottaghi R, Abolhassan M, Movahedpour A, Mirzaei H	Autophagy regulation by microRNAs: Novel insights into osteosarcoma therapy	miR-874	Down			sarcomas
Jamali Z, Taheri-Anganeh M, Shabaninejad Z, Keshavarzi A, Taghizadeh H, Razavi ZS, Mottaghi R, Abolhassan M, Movahedpour A, Mirzaei H	Autophagy regulation by microRNAs: Novel insights into osteosarcoma therapy	miR-198	Down			sarcomas
Jamali Z, Taheri-Anganeh M, Shabaninejad Z, Keshavarzi A, Taghizadeh H, Razavi ZS, Mottaghi R, Abolhassan M, Movahedpour A, Mirzaei H	Autophagy regulation by microRNAs: Novel insights into osteosarcoma therapy	miR-182	Down			sarcomas
Jamali Z, Taheri-Anganeh M, Shabaninejad Z, Keshavarzi A, Taghizadeh H, Razavi ZS, Mottaghi R, Abolhassan M, Movahedpour A, Mirzaei H	Autophagy regulation by microRNAs: Novel insights into osteosarcoma therapy	miR-193-5p	Down			sarcomas
Jamali Z, Taheri-Anganeh M, Shabaninejad Z, Keshavarzi A, Taghizadeh H, Razavi ZS, Mottaghi R, Abolhassan M, Movahedpour A, Mirzaei H	Autophagy regulation by microRNAs: Novel insights into osteosarcoma therapy	miR-193-3p	Down			sarcomas
Jamali Z, Taheri-Anganeh M, Shabaninejad Z, Keshavarzi A, Taghizadeh H, Razavi ZS, Mottaghi R, Abolhassan M, Movahedpour A, Mirzaei H	Autophagy regulation by microRNAs: Novel insights into osteosarcoma therapy	miR-203	Down			sarcomas
Jamali Z, Taheri-Anganeh M, Shabaninejad Z, Keshavarzi A, Taghizadeh H, Razavi ZS, Mottaghi R, Abolhassan M, Movahedpour A, Mirzaei H	Autophagy regulation by microRNAs: Novel insights into osteosarcoma therapy	miR-497	Down			sarcomas
Jamali Z, Taheri-Anganeh M, Shabaninejad Z, Keshavarzi A, Taghizadeh H, Razavi ZS, Mottaghi R, Abolhassan M, Movahedpour A, Mirzaei H	Autophagy regulation by microRNAs: Novel insights into osteosarcoma therapy	miR-506	Down			sarcomas
Jamali Z, Taheri-Anganeh M, Shabaninejad Z, Keshavarzi A, Taghizadeh H, Razavi ZS, Mottaghi R, Abolhassan M, Movahedpour A, Mirzaei H	Autophagy regulation by microRNAs: Novel insights into osteosarcoma therapy	miR-205	Down			sarcomas
Jamali Z, Taheri-Anganeh M, Shabaninejad Z, Keshavarzi A, Taghizadeh H, Razavi ZS, Mottaghi R, Abolhassan M, Movahedpour A, Mirzaei H	Autophagy regulation by microRNAs: Novel insights into osteosarcoma therapy	miR-192	Down			sarcomas
Jamali Z, Taheri-Anganeh M, Shabaninejad Z, Keshavarzi A, Taghizadeh H, Razavi ZS, Mottaghi R, Abolhassan M, Movahedpour A, Mirzaei H	Autophagy regulation by microRNAs: Novel insights into osteosarcoma therapy	miR-491-5p	Down			sarcomas
Jamali Z, Taheri-Anganeh M, Shabaninejad Z, Keshavarzi A, Taghizadeh H, Razavi ZS, Mottaghi R, Abolhassan M, Movahedpour A, Mirzaei H	Autophagy regulation by microRNAs: Novel insights into osteosarcoma therapy	miR-26a	Up			sarcomas
Jamali Z, Taheri-Anganeh M, Shabaninejad Z, Keshavarzi A, Taghizadeh H, Razavi ZS, Mottaghi R, Abolhassan M, Movahedpour A, Mirzaei H	Autophagy regulation by microRNAs: Novel insights into osteosarcoma therapy	miR-21	Up			sarcomas
Jamali Z, Taheri-Anganeh M, Shabaninejad Z, Keshavarzi A, Taghizadeh H, Razavi ZS, Mottaghi R, Abolhassan M, Movahedpour A, Mirzaei H	Autophagy regulation by microRNAs: Novel insights into osteosarcoma therapy	miR-130a	Up			sarcomas
Jamali Z, Taheri-Anganeh M, Shabaninejad Z, Keshavarzi A, Taghizadeh H, Razavi ZS, Mottaghi R, Abolhassan M, Movahedpour A, Mirzaei H	Autophagy regulation by microRNAs: Novel insights into osteosarcoma therapy	miR-130b	Up			sarcomas
Jamali Z, Taheri-Anganeh M, Shabaninejad Z, Keshavarzi A, Taghizadeh H, Razavi ZS, Mottaghi R, Abolhassan M, Movahedpour A, Mirzaei H	Autophagy regulation by microRNAs: Novel insights into osteosarcoma therapy	miR-92b	Up			sarcomas
Jamali Z, Taheri-Anganeh M, Shabaninejad Z, Keshavarzi A, Taghizadeh H, Razavi ZS, Mottaghi R, Abolhassan M, Movahedpour A, Mirzaei H	Autophagy regulation by microRNAs: Novel insights into osteosarcoma therapy	miR-603	Up			sarcomas
Jamali Z, Taheri-Anganeh M, Shabaninejad Z, Keshavarzi A, Taghizadeh H, Razavi ZS, Mottaghi R, Abolhassan M, Movahedpour A, Mirzaei H	Autophagy regulation by microRNAs: Novel insights into osteosarcoma therapy	miR-9	Up			sarcomas
Jamali Z, Taheri-Anganeh M, Shabaninejad Z, Keshavarzi A, Taghizadeh H, Razavi ZS, Mottaghi R, Abolhassan M, Movahedpour A, Mirzaei H	Autophagy regulation by microRNAs: Novel insights into osteosarcoma therapy	miR-301a	Up			sarcomas
Jamali Z, Taheri-Anganeh M, Shabaninejad Z, Keshavarzi A, Taghizadeh H, Razavi ZS, Mottaghi R, Abolhassan M, Movahedpour A, Mirzaei H	Autophagy regulation by microRNAs: Novel insights into osteosarcoma therapy	miR-488	Up			sarcomas
Jamali Z, Taheri-Anganeh M, Shabaninejad Z, Keshavarzi A, Taghizadeh H, Razavi ZS, Mottaghi R, Abolhassan M, Movahedpour A, Mirzaei H	Autophagy regulation by microRNAs: Novel insights into osteosarcoma therapy	miR-184	Down			sarcomas
Jamali Z, Taheri-Anganeh M, Shabaninejad Z, Keshavarzi A, Taghizadeh H, Razavi ZS, Mottaghi R, Abolhassan M, Movahedpour A, Mirzaei H	Autophagy regulation by microRNAs: Novel insights into osteosarcoma therapy	miR-367	Up			sarcomas
Jamali Z, Taheri-Anganeh M, Shabaninejad Z, Keshavarzi A, Taghizadeh H, Razavi ZS, Mottaghi R, Abolhassan M, Movahedpour A, Mirzaei H	Autophagy regulation by microRNAs: Novel insights into osteosarcoma therapy	miR-138	Down			sarcomas
Jamali Z, Taheri-Anganeh M, Shabaninejad Z, Keshavarzi A, Taghizadeh H, Razavi ZS, Mottaghi R, Abolhassan M, Movahedpour A, Mirzaei H	Autophagy regulation by microRNAs: Novel insights into osteosarcoma therapy	miR-224	Down			sarcomas
Jamali Z, Taheri-Anganeh M, Shabaninejad Z, Keshavarzi A, Taghizadeh H, Razavi ZS, Mottaghi R, Abolhassan M, Movahedpour A, Mirzaei H	Autophagy regulation by microRNAs: Novel insights into osteosarcoma therapy	miR-513a-5p	Down			sarcomas
Dvorská, D., Škovierová, H., Braný, D., Halašová, E., & Danková, Z	Liquid Biopsy as a Tool for Differentiation of Leiomyomas and Sarcomas of Corpus Uteri	miR-15a * [120]	up		uterine leiomyosarcomas	sarcomas
Dvorská, D., Škovierová, H., Braný, D., Halašová, E., & Danková, Z	Liquid Biopsy as a Tool for Differentiation of Leiomyomas and Sarcomas of Corpus Uteri	miR-92a * [120]	up		uterine leiomyosarcomas	sarcomas
Dvorská, D., Škovierová, H., Braný, D., Halašová, E., & Danková, Z	Liquid Biopsy as a Tool for Differentiation of Leiomyomas and Sarcomas of Corpus Uteri	miR-31 * [120]	up		uterine leiomyosarcomas	sarcomas
Dvorská, D., Škovierová, H., Braný, D., Halašová, E., & Danková, Z	Liquid Biopsy as a Tool for Differentiation of Leiomyomas and Sarcomas of Corpus Uteri	miR-122-5p [116]	Up		LMS/ULM tissue	sarcomas
Dvorská, D., Škovierová, H., Braný, D., Halašová, E., & Danková, Z	Liquid Biopsy as a Tool for Differentiation of Leiomyomas and Sarcomas of Corpus Uteri	miR-206 * [116]	Up		LMS/ULM tissue	sarcomas
Dvorská, D., Škovierová, H., Braný, D., Halašová, E., & Danková, Z	Liquid Biopsy as a Tool for Differentiation of Leiomyomas and Sarcomas of Corpus Uteri	miR-373-3p * [116]	Up		LMS/ULM tissue	sarcomas
Dvorská, D., Škovierová, H., Braný, D., Halašová, E., & Danková, Z	Liquid Biopsy as a Tool for Differentiation of Leiomyomas and Sarcomas of Corpus Uteri	miR-144-3p [116]	Up		LMS/ULM tissue	sarcomas
Dvorská, D., Škovierová, H., Braný, D., Halašová, E., & Danková, Z	Liquid Biopsy as a Tool for Differentiation of Leiomyomas and Sarcomas of Corpus Uteri	miR-372-3p * [116]	Up		LMS/ULM tissue	sarcomas
Dvorská, D., Škovierová, H., Braný, D., Halašová, E., & Danková, Z	Liquid Biopsy as a Tool for Differentiation of Leiomyomas and Sarcomas of Corpus Uteri	miR-34a-5p [116]	Down		LMS/ULM tissue	sarcomas
Dvorská, D., Škovierová, H., Braný, D., Halašová, E., & Danková, Z	Liquid Biopsy as a Tool for Differentiation of Leiomyomas and Sarcomas of Corpus Uteri	miR-27b-3p [116]	Down		LMS/ULM tissue	sarcomas
Dvorská, D., Škovierová, H., Braný, D., Halašová, E., & Danková, Z	Liquid Biopsy as a Tool for Differentiation of Leiomyomas and Sarcomas of Corpus Uteri	miR-135b-5p [116]	Down		LMS/ULM tissue	sarcomas
Dvorská, D., Škovierová, H., Braný, D., Halašová, E., & Danková, Z	Liquid Biopsy as a Tool for Differentiation of Leiomyomas and Sarcomas of Corpus Uteri	miR-9-5p [116]	Down		LMS/ULM tissue	sarcomas
Dvorská, D., Škovierová, H., Braný, D., Halašová, E., & Danková, Z	Liquid Biopsy as a Tool for Differentiation of Leiomyomas and Sarcomas of Corpus Uteri	miR-10b-5p * [115]	Up		LMS/ULM tissue	sarcomas
Dvorská, D., Škovierová, H., Braný, D., Halašová, E., & Danková, Z	Liquid Biopsy as a Tool for Differentiation of Leiomyomas and Sarcomas of Corpus Uteri	miR-125b-1-3p [115]	Up		LMS/ULM tissue	sarcomas
Dvorská, D., Škovierová, H., Braný, D., Halašová, E., & Danková, Z	Liquid Biopsy as a Tool for Differentiation of Leiomyomas and Sarcomas of Corpus Uteri	miR-140-5p * [115]	Up		LMS/ULM tissue	sarcomas
Dvorská, D., Škovierová, H., Braný, D., Halašová, E., & Danková, Z	Liquid Biopsy as a Tool for Differentiation of Leiomyomas and Sarcomas of Corpus Uteri	miR-145-5p [115]	Up		LMS/ULM tissue	sarcomas
Dvorská, D., Škovierová, H., Braný, D., Halašová, E., & Danková, Z	Liquid Biopsy as a Tool for Differentiation of Leiomyomas and Sarcomas of Corpus Uteri	miR-130b-3p * [92]	Down		LMS/ULM tissue	sarcomas
Dvorská, D., Škovierová, H., Braný, D., Halašová, E., & Danková, Z	Liquid Biopsy as a Tool for Differentiation of Leiomyomas and Sarcomas of Corpus Uteri	miR-148-3p [115]	Down		LMS/ULM tissue	sarcomas
Dvorská, D., Škovierová, H., Braný, D., Halašová, E., & Danková, Z	Liquid Biopsy as a Tool for Differentiation of Leiomyomas and Sarcomas of Corpus Uteri	miR-204-5p [92]	Down		LMS/ULM tissue	sarcomas
Dvorská, D., Škovierová, H., Braný, D., Halašová, E., & Danková, Z	Liquid Biopsy as a Tool for Differentiation of Leiomyomas and Sarcomas of Corpus Uteri	miR-203a-3p [92]	Down		LMS/ULM tissue	sarcomas
Dvorská, D., Škovierová, H., Braný, D., Halašová, E., & Danková, Z	Liquid Biopsy as a Tool for Differentiation of Leiomyomas and Sarcomas of Corpus Uteri	miR-152 * [126]	Down		LMS/ULM tissue /SKLMS1cell lines	sarcomas
Tian W, Niu X, Feng F, Wang X, Wang J, Yao W, Zhang P.	The promising roles of exosomal microRNAs in osteosarcoma: A new insight into the clinical therapy	exosomal miR-221–3p	Up			sarcomas
Tian W, Niu X, Feng F, Wang X, Wang J, Yao W, Zhang P.	The promising roles of exosomal microRNAs in osteosarcoma: A new insight into the clinical therapy	exosomal miR- 208a	Up			sarcomas
Tian W, Niu X, Feng F, Wang X, Wang J, Yao W, Zhang P.	The promising roles of exosomal microRNAs in osteosarcoma: A new insight into the clinical therapy	exosomal miR-769–5p	Up			sarcomas
Tian W, Niu X, Feng F, Wang X, Wang J, Yao W, Zhang P.	The promising roles of exosomal microRNAs in osteosarcoma: A new insight into the clinical therapy	exosomal miR-21–5p	Up			sarcomas
Tian W, Niu X, Feng F, Wang X, Wang J, Yao W, Zhang P.	The promising roles of exosomal microRNAs in osteosarcoma: A new insight into the clinical therapy	exosomal miR-1307	Up			sarcomas
Tian W, Niu X, Feng F, Wang X, Wang J, Yao W, Zhang P.	The promising roles of exosomal microRNAs in osteosarcoma: A new insight into the clinical therapy	exosomal miR-675	Up			sarcomas
Tian W, Niu X, Feng F, Wang X, Wang J, Yao W, Zhang P.	The promising roles of exosomal microRNAs in osteosarcoma: A new insight into the clinical therapy	exosomal miR-199a-5p	Up			sarcomas
Tian W, Niu X, Feng F, Wang X, Wang J, Yao W, Zhang P.	The promising roles of exosomal microRNAs in osteosarcoma: A new insight into the clinical therapy	exosomal miR- 150	Down			sarcomas
Tian W, Niu X, Feng F, Wang X, Wang J, Yao W, Zhang P.	The promising roles of exosomal microRNAs in osteosarcoma: A new insight into the clinical therapy	exosomal miR-1913	Down			sarcomas
Tian W, Niu X, Feng F, Wang X, Wang J, Yao W, Zhang P.	The promising roles of exosomal microRNAs in osteosarcoma: A new insight into the clinical therapy	exosomal miR-195	Down			sarcomas
Tian W, Niu X, Feng F, Wang X, Wang J, Yao W, Zhang P.	The promising roles of exosomal microRNAs in osteosarcoma: A new insight into the clinical therapy	exosomal miR-1228	Down			sarcomas

## Sheet: GI Cancers
authors	article title	miRNA	upregulated/downregulated	sample type	comments	cancer type:
Laura Necula 1, Lilia Matei 1, Denisa Dragu 1, Ana I Neagu 1, Cristina Mambet 1, Saviana Nedeianu 1, Coralia Bleotu 1, Carmen C Diaconu 1, Mihaela Chivu-Economescu 2	Recent advances in gastric cancer early diagnosis	miR-21	Upregulated	Serum, PBMC	gastric cancer	GI cancer
Laura Necula 1, Lilia Matei 1, Denisa Dragu 1, Ana I Neagu 1, Cristina Mambet 1, Saviana Nedeianu 1, Coralia Bleotu 1, Carmen C Diaconu 1, Mihaela Chivu-Economescu 2	Recent advances in gastric cancer early diagnosis	miR-196a/b	Upregulated	Plasma	gastric cancer	GI cancer
Laura Necula 1, Lilia Matei 1, Denisa Dragu 1, Ana I Neagu 1, Cristina Mambet 1, Saviana Nedeianu 1, Coralia Bleotu 1, Carmen C Diaconu 1, Mihaela Chivu-Economescu 2	Recent advances in gastric cancer early diagnosis	miR-200c	Upregulated	Blood	gastric cancer	GI cancer
Laura Necula 1, Lilia Matei 1, Denisa Dragu 1, Ana I Neagu 1, Cristina Mambet 1, Saviana Nedeianu 1, Coralia Bleotu 1, Carmen C Diaconu 1, Mihaela Chivu-Economescu 2	Recent advances in gastric cancer early diagnosis	miR-940	Downregulated	Plasma	gastric cancer	GI cancer
Laura Necula 1, Lilia Matei 1, Denisa Dragu 1, Ana I Neagu 1, Cristina Mambet 1, Saviana Nedeianu 1, Coralia Bleotu 1, Carmen C Diaconu 1, Mihaela Chivu-Economescu 2	Recent advances in gastric cancer early diagnosis	miR-551b-5p	Upregulated	Serum	gastric cancer	GI cancer
Laura Necula 1, Lilia Matei 1, Denisa Dragu 1, Ana I Neagu 1, Cristina Mambet 1, Saviana Nedeianu 1, Coralia Bleotu 1, Carmen C Diaconu 1, Mihaela Chivu-Economescu 2	Recent advances in gastric cancer early diagnosis	miR-19b, miR-106a	Upregulated	Circulating exosomes	gastric cancer	GI cancer
Laura Necula 1, Lilia Matei 1, Denisa Dragu 1, Ana I Neagu 1, Cristina Mambet 1, Saviana Nedeianu 1, Coralia Bleotu 1, Carmen C Diaconu 1, Mihaela Chivu-Economescu 2	Recent advances in gastric cancer early diagnosis	miR-501-3p, miR-143-3p, miR-451a, miR-146a	differentially expressed	Serum	gastric cancer	GI cancer
Laura Necula 1, Lilia Matei 1, Denisa Dragu 1, Ana I Neagu 1, Cristina Mambet 1, Saviana Nedeianu 1, Coralia Bleotu 1, Carmen C Diaconu 1, Mihaela Chivu-Economescu 2	Recent advances in gastric cancer early diagnosis	miR-16, miR-25, miR-92a, miR-451, miR-486-5p	differentially expressed	Plasma	gastric cancer	GI cancer
Laura Necula 1, Lilia Matei 1, Denisa Dragu 1, Ana I Neagu 1, Cristina Mambet 1, Saviana Nedeianu 1, Coralia Bleotu 1, Carmen C Diaconu 1, Mihaela Chivu-Economescu 2	Recent advances in gastric cancer early diagnosis	miR-200a-3p, miR-296-5p, miR-132-3p, miR-485-3p, miR-22-5p	upregulated	serum	gastric cancer	GI cancer
Laura Necula 1, Lilia Matei 1, Denisa Dragu 1, Ana I Neagu 1, Cristina Mambet 1, Saviana Nedeianu 1, Coralia Bleotu 1, Carmen C Diaconu 1, Mihaela Chivu-Economescu 2	Recent advances in gastric cancer early diagnosis	miR10b-5p, miR132-3p, miR185-5p, miR195-5p, miR-20a3p, miR296-5p	upregulated	serum	gastric cancer	GI cancer
Laura Necula 1, Lilia Matei 1, Denisa Dragu 1, Ana I Neagu 1, Cristina Mambet 1, Saviana Nedeianu 1, Coralia Bleotu 1, Carmen C Diaconu 1, Mihaela Chivu-Economescu 2	Recent advances in gastric cancer early diagnosis	miR-17-5p, miR-21, miR-106a, miR-106b, let-7a	differentially expressed	Plasma	gastric cancer	GI cancer
Laura Necula 1, Lilia Matei 1, Denisa Dragu 1, Ana I Neagu 1, Cristina Mambet 1, Saviana Nedeianu 1, Coralia Bleotu 1, Carmen C Diaconu 1, Mihaela Chivu-Economescu 2	Recent advances in gastric cancer early diagnosis	miR-146, miR-375, let-7, miR-19, miR-21	differentially expressed	Plasma	gastric cancer	GI cancer
Yoshinaga Okugawa 1, William M Grady 2, Ajay Goel 3	Epigenetic Alterations in Colorectal Cancer: Emerging Biomarkers	miR-10b-5p	Up regulated	Tissue	Colorectal cancer	GI cancer
Yoshinaga Okugawa 1, William M Grady 2, Ajay Goel 3	Epigenetic Alterations in Colorectal Cancer: Emerging Biomarkers	miR-17-5p	Up regulated	Tissue	Colorectal cancer	GI cancer
Yoshinaga Okugawa 1, William M Grady 2, Ajay Goel 3	Epigenetic Alterations in Colorectal Cancer: Emerging Biomarkers	miR-21-5p	Up regulated	Tissue	Colorectal cancer	GI cancer
Yoshinaga Okugawa 1, William M Grady 2, Ajay Goel 3	Epigenetic Alterations in Colorectal Cancer: Emerging Biomarkers	miR-29a-3p	Up regulated	Tissue	Colorectal cancer	GI cancer
Yoshinaga Okugawa 1, William M Grady 2, Ajay Goel 3	Epigenetic Alterations in Colorectal Cancer: Emerging Biomarkers	miR-31-5p	Up regulated	Tissue	Colorectal cancer	GI cancer
Yoshinaga Okugawa 1, William M Grady 2, Ajay Goel 3	Epigenetic Alterations in Colorectal Cancer: Emerging Biomarkers	miR-92a -3p	Up regulated	Tissue	Colorectal cancer	GI cancer
Yoshinaga Okugawa 1, William M Grady 2, Ajay Goel 3	Epigenetic Alterations in Colorectal Cancer: Emerging Biomarkers	miR-155-5p	Up regulated	Tissue	Colorectal cancer	GI cancer
Yoshinaga Okugawa 1, William M Grady 2, Ajay Goel 3	Epigenetic Alterations in Colorectal Cancer: Emerging Biomarkers	miR-181a-5p	Up regulated	Tissue	Colorectal cancer	GI cancer
Yoshinaga Okugawa 1, William M Grady 2, Ajay Goel 3	Epigenetic Alterations in Colorectal Cancer: Emerging Biomarkers	miR-182-5p	Up regulated	Tissue	Colorectal cancer	GI cancer
Yoshinaga Okugawa 1, William M Grady 2, Ajay Goel 3	Epigenetic Alterations in Colorectal Cancer: Emerging Biomarkers	miR-191-5p	Up regulated	Tissue	Colorectal cancer	GI cancer
Yoshinaga Okugawa 1, William M Grady 2, Ajay Goel 3	Epigenetic Alterations in Colorectal Cancer: Emerging Biomarkers	miR-221-3p	Up regulated	Tissue	Colorectal cancer	GI cancer
Yoshinaga Okugawa 1, William M Grady 2, Ajay Goel 3	Epigenetic Alterations in Colorectal Cancer: Emerging Biomarkers	miR-224-5p	Up regulated	Tissue	Colorectal cancer	GI cancer
Yoshinaga Okugawa 1, William M Grady 2, Ajay Goel 3	Epigenetic Alterations in Colorectal Cancer: Emerging Biomarkers	let-7i-5p	Down regulated	Tissue	Colorectal cancer	GI cancer
Yoshinaga Okugawa 1, William M Grady 2, Ajay Goel 3	Epigenetic Alterations in Colorectal Cancer: Emerging Biomarkers	miR-16 -5p	Down regulated	Tissue	Colorectal cancer	GI cancer
Yoshinaga Okugawa 1, William M Grady 2, Ajay Goel 3	Epigenetic Alterations in Colorectal Cancer: Emerging Biomarkers	miR-34a-5p	Down regulated	Tissue	Colorectal cancer	GI cancer
Yoshinaga Okugawa 1, William M Grady 2, Ajay Goel 3	Epigenetic Alterations in Colorectal Cancer: Emerging Biomarkers	miR-124-3p	Down regulated	Tissue	Colorectal cancer	GI cancer
Yoshinaga Okugawa 1, William M Grady 2, Ajay Goel 3	Epigenetic Alterations in Colorectal Cancer: Emerging Biomarkers	miR-133a/b	Down regulated	Tissue	Colorectal cancer	GI cancer
Yoshinaga Okugawa 1, William M Grady 2, Ajay Goel 3	Epigenetic Alterations in Colorectal Cancer: Emerging Biomarkers	miR-137	Down regulated	Tissue	Colorectal cancer	GI cancer
Yoshinaga Okugawa 1, William M Grady 2, Ajay Goel 3	Epigenetic Alterations in Colorectal Cancer: Emerging Biomarkers	miR-143-3p	Down regulated	Tissue	Colorectal cancer	GI cancer
Yoshinaga Okugawa 1, William M Grady 2, Ajay Goel 3	Epigenetic Alterations in Colorectal Cancer: Emerging Biomarkers	miR-148a-3p	Down regulated	Tissue	Colorectal cancer	GI cancer
Yoshinaga Okugawa 1, William M Grady 2, Ajay Goel 3	Epigenetic Alterations in Colorectal Cancer: Emerging Biomarkers	miR-149-5p	Down regulated	Tissue	Colorectal cancer	GI cancer
Yoshinaga Okugawa 1, William M Grady 2, Ajay Goel 3	Epigenetic Alterations in Colorectal Cancer: Emerging Biomarkers	miR-200a-3p	Down regulated	Tissue	Colorectal cancer	GI cancer
Yoshinaga Okugawa 1, William M Grady 2, Ajay Goel 3	Epigenetic Alterations in Colorectal Cancer: Emerging Biomarkers	miR-340-5p	Down regulated	Tissue	Colorectal cancer	GI cancer
Yoshinaga Okugawa 1, William M Grady 2, Ajay Goel 3	Epigenetic Alterations in Colorectal Cancer: Emerging Biomarkers	miR-378a-3p	Down regulated	Tissue	Colorectal cancer	GI cancer
Yoshinaga Okugawa 1, William M Grady 2, Ajay Goel 3	Epigenetic Alterations in Colorectal Cancer: Emerging Biomarkers	miR-21-5p	Up regulated	Serum	Colorectal cancer	GI cancer
Yoshinaga Okugawa 1, William M Grady 2, Ajay Goel 3	Epigenetic Alterations in Colorectal Cancer: Emerging Biomarkers	miR-29c-3p	Up regulated	Serum	Colorectal cancer	GI cancer
Yoshinaga Okugawa 1, William M Grady 2, Ajay Goel 3	Epigenetic Alterations in Colorectal Cancer: Emerging Biomarkers	miR-92a-3p	Up regulated	Serum	Colorectal cancer	GI cancer
Yoshinaga Okugawa 1, William M Grady 2, Ajay Goel 3	Epigenetic Alterations in Colorectal Cancer: Emerging Biomarkers	miR-141-3p	Up regulated	Serum	Colorectal cancer	GI cancer
Yoshinaga Okugawa 1, William M Grady 2, Ajay Goel 3	Epigenetic Alterations in Colorectal Cancer: Emerging Biomarkers	miR-155-5p	Up regulated	Serum	Colorectal cancer	GI cancer
Yoshinaga Okugawa 1, William M Grady 2, Ajay Goel 3	Epigenetic Alterations in Colorectal Cancer: Emerging Biomarkers	miR-200c-3p	Up regulated	Serum	Colorectal cancer	GI cancer
Yoshinaga Okugawa 1, William M Grady 2, Ajay Goel 3	Epigenetic Alterations in Colorectal Cancer: Emerging Biomarkers	miR-221-3p	Up regulated	Serum	Colorectal cancer	GI cancer
Yoshinaga Okugawa 1, William M Grady 2, Ajay Goel 3	Epigenetic Alterations in Colorectal Cancer: Emerging Biomarkers	miR-345-5p	Up regulated	Serum	Colorectal cancer	GI cancer
Yoshinaga Okugawa 1, William M Grady 2, Ajay Goel 3	Epigenetic Alterations in Colorectal Cancer: Emerging Biomarkers	miR-885-5p	Up regulated	Serum	Colorectal cancer	GI cancer
María Marcuello 1, Veronika Vymetalkova 2, Rui P L Neves 3, Saray Duran-Sanchon 1, Hege Marie Vedeld 4, Emma Tham 5, Guus van Dalum 3, Georg Flügen 3, Vanesa Garcia-Barberan 6, Remond Ja Fijneman 7, Antoni Castells 1, Pavel Vodicka 2, Guro E Lind 4, Nikolas H Stoecklein 3, Ellen Heitzer 8, Meritxell Gironella 9	Circulating biomarkers for early detection and clinical management of colorectal cancer	miR-223 + miR-92a	Up-regulation	fecal	Colorectal cancer	GI cancer
María Marcuello 1, Veronika Vymetalkova 2, Rui P L Neves 3, Saray Duran-Sanchon 1, Hege Marie Vedeld 4, Emma Tham 5, Guus van Dalum 3, Georg Flügen 3, Vanesa Garcia-Barberan 6, Remond Ja Fijneman 7, Antoni Castells 1, Pavel Vodicka 2, Guro E Lind 4, Nikolas H Stoecklein 3, Ellen Heitzer 8, Meritxell Gironella 9	Circulating biomarkers for early detection and clinical management of colorectal cancer	miR-221 + miR-18a	Up-regulation	fecal	Colorectal cancer	GI cancer
María Marcuello 1, Veronika Vymetalkova 2, Rui P L Neves 3, Saray Duran-Sanchon 1, Hege Marie Vedeld 4, Emma Tham 5, Guus van Dalum 3, Georg Flügen 3, Vanesa Garcia-Barberan 6, Remond Ja Fijneman 7, Antoni Castells 1, Pavel Vodicka 2, Guro E Lind 4, Nikolas H Stoecklein 3, Ellen Heitzer 8, Meritxell Gironella 9	Circulating biomarkers for early detection and clinical management of colorectal cancer	miR-20a	Up-regulation	fecal	Colorectal cancer	GI cancer
María Marcuello 1, Veronika Vymetalkova 2, Rui P L Neves 3, Saray Duran-Sanchon 1, Hege Marie Vedeld 4, Emma Tham 5, Guus van Dalum 3, Georg Flügen 3, Vanesa Garcia-Barberan 6, Remond Ja Fijneman 7, Antoni Castells 1, Pavel Vodicka 2, Guro E Lind 4, Nikolas H Stoecklein 3, Ellen Heitzer 8, Meritxell Gironella 9	Circulating biomarkers for early detection and clinical management of colorectal cancer	miR-19b-3p	Up-regulation	fecal	Colorectal cancer	GI cancer
María Marcuello 1, Veronika Vymetalkova 2, Rui P L Neves 3, Saray Duran-Sanchon 1, Hege Marie Vedeld 4, Emma Tham 5, Guus van Dalum 3, Georg Flügen 3, Vanesa Garcia-Barberan 6, Remond Ja Fijneman 7, Antoni Castells 1, Pavel Vodicka 2, Guro E Lind 4, Nikolas H Stoecklein 3, Ellen Heitzer 8, Meritxell Gironella 9	Circulating biomarkers for early detection and clinical management of colorectal cancer	miR-20a-5p	Up-regulation	fecal	Colorectal cancer	GI cancer
María Marcuello 1, Veronika Vymetalkova 2, Rui P L Neves 3, Saray Duran-Sanchon 1, Hege Marie Vedeld 4, Emma Tham 5, Guus van Dalum 3, Georg Flügen 3, Vanesa Garcia-Barberan 6, Remond Ja Fijneman 7, Antoni Castells 1, Pavel Vodicka 2, Guro E Lind 4, Nikolas H Stoecklein 3, Ellen Heitzer 8, Meritxell Gironella 9	Circulating biomarkers for early detection and clinical management of colorectal cancer	miR-21–3p	Up-regulation	fecal	Colorectal cancer	GI cancer
María Marcuello 1, Veronika Vymetalkova 2, Rui P L Neves 3, Saray Duran-Sanchon 1, Hege Marie Vedeld 4, Emma Tham 5, Guus van Dalum 3, Georg Flügen 3, Vanesa Garcia-Barberan 6, Remond Ja Fijneman 7, Antoni Castells 1, Pavel Vodicka 2, Guro E Lind 4, Nikolas H Stoecklein 3, Ellen Heitzer 8, Meritxell Gironella 9	Circulating biomarkers for early detection and clinical management of colorectal cancer	miR-92a-3p	Up-regulation	fecal	Colorectal cancer	GI cancer
María Marcuello 1, Veronika Vymetalkova 2, Rui P L Neves 3, Saray Duran-Sanchon 1, Hege Marie Vedeld 4, Emma Tham 5, Guus van Dalum 3, Georg Flügen 3, Vanesa Garcia-Barberan 6, Remond Ja Fijneman 7, Antoni Castells 1, Pavel Vodicka 2, Guro E Lind 4, Nikolas H Stoecklein 3, Ellen Heitzer 8, Meritxell Gironella 9	Circulating biomarkers for early detection and clinical management of colorectal cancer	miR-141	Up-regulation	fecal	Colorectal cancer	GI cancer
María Marcuello 1, Veronika Vymetalkova 2, Rui P L Neves 3, Saray Duran-Sanchon 1, Hege Marie Vedeld 4, Emma Tham 5, Guus van Dalum 3, Georg Flügen 3, Vanesa Garcia-Barberan 6, Remond Ja Fijneman 7, Antoni Castells 1, Pavel Vodicka 2, Guro E Lind 4, Nikolas H Stoecklein 3, Ellen Heitzer 8, Meritxell Gironella 9	Circulating biomarkers for early detection and clinical management of colorectal cancer	miR-144*	Up-regulation	fecal	Colorectal cancer	GI cancer
María Marcuello 1, Veronika Vymetalkova 2, Rui P L Neves 3, Saray Duran-Sanchon 1, Hege Marie Vedeld 4, Emma Tham 5, Guus van Dalum 3, Georg Flügen 3, Vanesa Garcia-Barberan 6, Remond Ja Fijneman 7, Antoni Castells 1, Pavel Vodicka 2, Guro E Lind 4, Nikolas H Stoecklein 3, Ellen Heitzer 8, Meritxell Gironella 9	Circulating biomarkers for early detection and clinical management of colorectal cancer	miR-21	Up-regulation	fecal	Colorectal cancer	GI cancer
María Marcuello 1, Veronika Vymetalkova 2, Rui P L Neves 3, Saray Duran-Sanchon 1, Hege Marie Vedeld 4, Emma Tham 5, Guus van Dalum 3, Georg Flügen 3, Vanesa Garcia-Barberan 6, Remond Ja Fijneman 7, Antoni Castells 1, Pavel Vodicka 2, Guro E Lind 4, Nikolas H Stoecklein 3, Ellen Heitzer 8, Meritxell Gironella 9	Circulating biomarkers for early detection and clinical management of colorectal cancer	miR-106a	Up-regulation	fecal	Colorectal cancer	GI cancer
María Marcuello 1, Veronika Vymetalkova 2, Rui P L Neves 3, Saray Duran-Sanchon 1, Hege Marie Vedeld 4, Emma Tham 5, Guus van Dalum 3, Georg Flügen 3, Vanesa Garcia-Barberan 6, Remond Ja Fijneman 7, Antoni Castells 1, Pavel Vodicka 2, Guro E Lind 4, Nikolas H Stoecklein 3, Ellen Heitzer 8, Meritxell Gironella 9	Circulating biomarkers for early detection and clinical management of colorectal cancer	miR17-92 cluster¥	Up-regulation	fecal	Colorectal cancer	GI cancer
María Marcuello 1, Veronika Vymetalkova 2, Rui P L Neves 3, Saray Duran-Sanchon 1, Hege Marie Vedeld 4, Emma Tham 5, Guus van Dalum 3, Georg Flügen 3, Vanesa Garcia-Barberan 6, Remond Ja Fijneman 7, Antoni Castells 1, Pavel Vodicka 2, Guro E Lind 4, Nikolas H Stoecklein 3, Ellen Heitzer 8, Meritxell Gironella 9	Circulating biomarkers for early detection and clinical management of colorectal cancer	miR-135	Up-regulation	fecal	Colorectal cancer	GI cancer
María Marcuello 1, Veronika Vymetalkova 2, Rui P L Neves 3, Saray Duran-Sanchon 1, Hege Marie Vedeld 4, Emma Tham 5, Guus van Dalum 3, Georg Flügen 3, Vanesa Garcia-Barberan 6, Remond Ja Fijneman 7, Antoni Castells 1, Pavel Vodicka 2, Guro E Lind 4, Nikolas H Stoecklein 3, Ellen Heitzer 8, Meritxell Gironella 9	Circulating biomarkers for early detection and clinical management of colorectal cancer	miR17-92 + miR-21 + miR-135(a/b)	Up-regulation	fecal	Colorectal cancer	GI cancer
María Marcuello 1, Veronika Vymetalkova 2, Rui P L Neves 3, Saray Duran-Sanchon 1, Hege Marie Vedeld 4, Emma Tham 5, Guus van Dalum 3, Georg Flügen 3, Vanesa Garcia-Barberan 6, Remond Ja Fijneman 7, Antoni Castells 1, Pavel Vodicka 2, Guro E Lind 4, Nikolas H Stoecklein 3, Ellen Heitzer 8, Meritxell Gironella 9	Circulating biomarkers for early detection and clinical management of colorectal cancer	miR-21	Up-regulation	fecal	Colorectal cancer	GI cancer
María Marcuello 1, Veronika Vymetalkova 2, Rui P L Neves 3, Saray Duran-Sanchon 1, Hege Marie Vedeld 4, Emma Tham 5, Guus van Dalum 3, Georg Flügen 3, Vanesa Garcia-Barberan 6, Remond Ja Fijneman 7, Antoni Castells 1, Pavel Vodicka 2, Guro E Lind 4, Nikolas H Stoecklein 3, Ellen Heitzer 8, Meritxell Gironella 9	Circulating biomarkers for early detection and clinical management of colorectal cancer	miR-92a	Up-regulation	fecal	Colorectal cancer	GI cancer
María Marcuello 1, Veronika Vymetalkova 2, Rui P L Neves 3, Saray Duran-Sanchon 1, Hege Marie Vedeld 4, Emma Tham 5, Guus van Dalum 3, Georg Flügen 3, Vanesa Garcia-Barberan 6, Remond Ja Fijneman 7, Antoni Castells 1, Pavel Vodicka 2, Guro E Lind 4, Nikolas H Stoecklein 3, Ellen Heitzer 8, Meritxell Gironella 9	Circulating biomarkers for early detection and clinical management of colorectal cancer	miR-144–5p + miR-451a + miR-200b-3p	Up-regulation	fecal	Colorectal cancer	GI cancer
María Marcuello 1, Veronika Vymetalkova 2, Rui P L Neves 3, Saray Duran-Sanchon 1, Hege Marie Vedeld 4, Emma Tham 5, Guus van Dalum 3, Georg Flügen 3, Vanesa Garcia-Barberan 6, Remond Ja Fijneman 7, Antoni Castells 1, Pavel Vodicka 2, Guro E Lind 4, Nikolas H Stoecklein 3, Ellen Heitzer 8, Meritxell Gironella 9	Circulating biomarkers for early detection and clinical management of colorectal cancer	miR-135b	Up-regulation	fecal	Colorectal cancer	GI cancer
María Marcuello 1, Veronika Vymetalkova 2, Rui P L Neves 3, Saray Duran-Sanchon 1, Hege Marie Vedeld 4, Emma Tham 5, Guus van Dalum 3, Georg Flügen 3, Vanesa Garcia-Barberan 6, Remond Ja Fijneman 7, Antoni Castells 1, Pavel Vodicka 2, Guro E Lind 4, Nikolas H Stoecklein 3, Ellen Heitzer 8, Meritxell Gironella 9	Circulating biomarkers for early detection and clinical management of colorectal cancer	miR-106a	Up-regulation	fecal	Colorectal cancer	GI cancer
Afsheen Raza 1, Abdul Q Khan 2, Varghese Philipose Inchakalody 1, Sarra Mestiri 1, Zeenath Safira K M Yoosuf 3, Takwa Bedhiafi 1, Dina Moustafa Abo El-Ella 1, Nassiba Taib 1, Shereena Hydrose 1, Shayista Akbar 3, Queenie Fernandes 1 4, Lobna Al-Zaidan 1, Roopesh Krishnankutty 2, Maysaloun Merhi 1, Shahab Uddin 5, Said Dermime 6	Dynamic liquid biopsy components as predictive and prognostic biomarkers in colorectal cancer	miR-21	Upregulated	Plasma, Saliva	Colorectal cancer	GI cancer
Afsheen Raza 1, Abdul Q Khan 2, Varghese Philipose Inchakalody 1, Sarra Mestiri 1, Zeenath Safira K M Yoosuf 3, Takwa Bedhiafi 1, Dina Moustafa Abo El-Ella 1, Nassiba Taib 1, Shereena Hydrose 1, Shayista Akbar 3, Queenie Fernandes 1 4, Lobna Al-Zaidan 1, Roopesh Krishnankutty 2, Maysaloun Merhi 1, Shahab Uddin 5, Said Dermime 6	Dynamic liquid biopsy components as predictive and prognostic biomarkers in colorectal cancer	miR-30e-3p, let-7d-5p, let-7a-5p, let-7f-5p	Upregulated	Serum	Colorectal cancer	GI cancer
Afsheen Raza 1, Abdul Q Khan 2, Varghese Philipose Inchakalody 1, Sarra Mestiri 1, Zeenath Safira K M Yoosuf 3, Takwa Bedhiafi 1, Dina Moustafa Abo El-Ella 1, Nassiba Taib 1, Shereena Hydrose 1, Shayista Akbar 3, Queenie Fernandes 1 4, Lobna Al-Zaidan 1, Roopesh Krishnankutty 2, Maysaloun Merhi 1, Shahab Uddin 5, Said Dermime 6	Dynamic liquid biopsy components as predictive and prognostic biomarkers in colorectal cancer	miR-375, miR-486-3p, miR-486-5p, miR-1180-3p	Downregulated		Colorectal cancer	GI cancer
Afsheen Raza 1, Abdul Q Khan 2, Varghese Philipose Inchakalody 1, Sarra Mestiri 1, Zeenath Safira K M Yoosuf 3, Takwa Bedhiafi 1, Dina Moustafa Abo El-Ella 1, Nassiba Taib 1, Shereena Hydrose 1, Shayista Akbar 3, Queenie Fernandes 1 4, Lobna Al-Zaidan 1, Roopesh Krishnankutty 2, Maysaloun Merhi 1, Shahab Uddin 5, Said Dermime 6	Dynamic liquid biopsy components as predictive and prognostic biomarkers in colorectal cancer	miR-92a-3p	Upregulated	Plasma, Serum	Colorectal cancer	GI cancer
Afsheen Raza 1, Abdul Q Khan 2, Varghese Philipose Inchakalody 1, Sarra Mestiri 1, Zeenath Safira K M Yoosuf 3, Takwa Bedhiafi 1, Dina Moustafa Abo El-Ella 1, Nassiba Taib 1, Shereena Hydrose 1, Shayista Akbar 3, Queenie Fernandes 1 4, Lobna Al-Zaidan 1, Roopesh Krishnankutty 2, Maysaloun Merhi 1, Shahab Uddin 5, Said Dermime 6	Dynamic liquid biopsy components as predictive and prognostic biomarkers in colorectal cancer	miR-762	Upregulated	Serum	Colorectal cancer	GI cancer
Afsheen Raza 1, Abdul Q Khan 2, Varghese Philipose Inchakalody 1, Sarra Mestiri 1, Zeenath Safira K M Yoosuf 3, Takwa Bedhiafi 1, Dina Moustafa Abo El-Ella 1, Nassiba Taib 1, Shereena Hydrose 1, Shayista Akbar 3, Queenie Fernandes 1 4, Lobna Al-Zaidan 1, Roopesh Krishnankutty 2, Maysaloun Merhi 1, Shahab Uddin 5, Said Dermime 6	Dynamic liquid biopsy components as predictive and prognostic biomarkers in colorectal cancer	miR-211,miR-25	Upregulated	Plasma	Colorectal cancer	GI cancer
Afsheen Raza 1, Abdul Q Khan 2, Varghese Philipose Inchakalody 1, Sarra Mestiri 1, Zeenath Safira K M Yoosuf 3, Takwa Bedhiafi 1, Dina Moustafa Abo El-Ella 1, Nassiba Taib 1, Shereena Hydrose 1, Shayista Akbar 3, Queenie Fernandes 1 4, Lobna Al-Zaidan 1, Roopesh Krishnankutty 2, Maysaloun Merhi 1, Shahab Uddin 5, Said Dermime 6	Dynamic liquid biopsy components as predictive and prognostic biomarkers in colorectal cancer	miR-618	Upregulated	Serum	Colorectal cancer	GI cancer
Afsheen Raza 1, Abdul Q Khan 2, Varghese Philipose Inchakalody 1, Sarra Mestiri 1, Zeenath Safira K M Yoosuf 3, Takwa Bedhiafi 1, Dina Moustafa Abo El-Ella 1, Nassiba Taib 1, Shereena Hydrose 1, Shayista Akbar 3, Queenie Fernandes 1 4, Lobna Al-Zaidan 1, Roopesh Krishnankutty 2, Maysaloun Merhi 1, Shahab Uddin 5, Said Dermime 6	Dynamic liquid biopsy components as predictive and prognostic biomarkers in colorectal cancer	miR-21, miR-145, miR-203, miR-155, miR-210, miR-31, miR-345	Upregulated	Plasma	Colorectal cancer	GI cancer
Afsheen Raza 1, Abdul Q Khan 2, Varghese Philipose Inchakalody 1, Sarra Mestiri 1, Zeenath Safira K M Yoosuf 3, Takwa Bedhiafi 1, Dina Moustafa Abo El-Ella 1, Nassiba Taib 1, Shereena Hydrose 1, Shayista Akbar 3, Queenie Fernandes 1 4, Lobna Al-Zaidan 1, Roopesh Krishnankutty 2, Maysaloun Merhi 1, Shahab Uddin 5, Said Dermime 6	Dynamic liquid biopsy components as predictive and prognostic biomarkers in colorectal cancer	miR-28-3p, let-7e-5p, miR-106a-5p, miR-542-5p	Upregulated	Plasma	Colorectal cancer	GI cancer
Afsheen Raza 1, Abdul Q Khan 2, Varghese Philipose Inchakalody 1, Sarra Mestiri 1, Zeenath Safira K M Yoosuf 3, Takwa Bedhiafi 1, Dina Moustafa Abo El-Ella 1, Nassiba Taib 1, Shereena Hydrose 1, Shayista Akbar 3, Queenie Fernandes 1 4, Lobna Al-Zaidan 1, Roopesh Krishnankutty 2, Maysaloun Merhi 1, Shahab Uddin 5, Said Dermime 6	Dynamic liquid biopsy components as predictive and prognostic biomarkers in colorectal cancer	miR-449a	Downregulated	Plasma	Colorectal cancer	GI cancer
Afsheen Raza 1, Abdul Q Khan 2, Varghese Philipose Inchakalody 1, Sarra Mestiri 1, Zeenath Safira K M Yoosuf 3, Takwa Bedhiafi 1, Dina Moustafa Abo El-Ella 1, Nassiba Taib 1, Shereena Hydrose 1, Shayista Akbar 3, Queenie Fernandes 1 4, Lobna Al-Zaidan 1, Roopesh Krishnankutty 2, Maysaloun Merhi 1, Shahab Uddin 5, Said Dermime 6	Dynamic liquid biopsy components as predictive and prognostic biomarkers in colorectal cancer	miR-29c, miR-149	Downregulated	Serum	Colorectal cancer	GI cancer
Afsheen Raza 1, Abdul Q Khan 2, Varghese Philipose Inchakalody 1, Sarra Mestiri 1, Zeenath Safira K M Yoosuf 3, Takwa Bedhiafi 1, Dina Moustafa Abo El-Ella 1, Nassiba Taib 1, Shereena Hydrose 1, Shayista Akbar 3, Queenie Fernandes 1 4, Lobna Al-Zaidan 1, Roopesh Krishnankutty 2, Maysaloun Merhi 1, Shahab Uddin 5, Said Dermime 6	Dynamic liquid biopsy components as predictive and prognostic biomarkers in colorectal cancer	miRNA-223	Upregulated	Serum	Colorectal cancer	GI cancer
Afsheen Raza 1, Abdul Q Khan 2, Varghese Philipose Inchakalody 1, Sarra Mestiri 1, Zeenath Safira K M Yoosuf 3, Takwa Bedhiafi 1, Dina Moustafa Abo El-Ella 1, Nassiba Taib 1, Shereena Hydrose 1, Shayista Akbar 3, Queenie Fernandes 1 4, Lobna Al-Zaidan 1, Roopesh Krishnankutty 2, Maysaloun Merhi 1, Shahab Uddin 5, Said Dermime 6	Dynamic liquid biopsy components as predictive and prognostic biomarkers in colorectal cancer	miR-19a-3p, miR-203-3p, miR-221-3p, and let-7f-5p	Upregulated	Serum	Colorectal cancer	GI cancer
Afsheen Raza 1, Abdul Q Khan 2, Varghese Philipose Inchakalody 1, Sarra Mestiri 1, Zeenath Safira K M Yoosuf 3, Takwa Bedhiafi 1, Dina Moustafa Abo El-Ella 1, Nassiba Taib 1, Shereena Hydrose 1, Shayista Akbar 3, Queenie Fernandes 1 4, Lobna Al-Zaidan 1, Roopesh Krishnankutty 2, Maysaloun Merhi 1, Shahab Uddin 5, Said Dermime 6	Dynamic liquid biopsy components as predictive and prognostic biomarkers in colorectal cancer	miR-30e-3p, miR-146a-5p	Upregulated	Serum	Colorectal cancer	GI cancer
Afsheen Raza 1, Abdul Q Khan 2, Varghese Philipose Inchakalody 1, Sarra Mestiri 1, Zeenath Safira K M Yoosuf 3, Takwa Bedhiafi 1, Dina Moustafa Abo El-Ella 1, Nassiba Taib 1, Shereena Hydrose 1, Shayista Akbar 3, Queenie Fernandes 1 4, Lobna Al-Zaidan 1, Roopesh Krishnankutty 2, Maysaloun Merhi 1, Shahab Uddin 5, Said Dermime 6	Dynamic liquid biopsy components as predictive and prognostic biomarkers in colorectal cancer	miR-148a-3p	Downregulated		Colorectal cancer	GI cancer
Afsheen Raza 1, Abdul Q Khan 2, Varghese Philipose Inchakalody 1, Sarra Mestiri 1, Zeenath Safira K M Yoosuf 3, Takwa Bedhiafi 1, Dina Moustafa Abo El-Ella 1, Nassiba Taib 1, Shereena Hydrose 1, Shayista Akbar 3, Queenie Fernandes 1 4, Lobna Al-Zaidan 1, Roopesh Krishnankutty 2, Maysaloun Merhi 1, Shahab Uddin 5, Said Dermime 6	Dynamic liquid biopsy components as predictive and prognostic biomarkers in colorectal cancer	miR-451a	Upregulated	Serum	Colorectal cancer	GI cancer
Afsheen Raza 1, Abdul Q Khan 2, Varghese Philipose Inchakalody 1, Sarra Mestiri 1, Zeenath Safira K M Yoosuf 3, Takwa Bedhiafi 1, Dina Moustafa Abo El-Ella 1, Nassiba Taib 1, Shereena Hydrose 1, Shayista Akbar 3, Queenie Fernandes 1 4, Lobna Al-Zaidan 1, Roopesh Krishnankutty 2, Maysaloun Merhi 1, Shahab Uddin 5, Said Dermime 6	Dynamic liquid biopsy components as predictive and prognostic biomarkers in colorectal cancer	miR-21, miR-23a, miR-27a	Upregulated	Serum	Colorectal cancer	GI cancer
Xiangjie Huang 1, Xinping Zhu 1, Yun Yu 1, Wangyu Zhu 2, Libo Jin 3, Xiaodong Zhang 4, Shaotang Li 4, Peng Zou 5, Congying Xie 4, Ri Cui 6	Dissecting miRNA signature in colorectal cancer progression and metastasis	miR-17–3p	Up regulation	Plasma	Colorectal cancer	GI cancer
Xiangjie Huang 1, Xinping Zhu 1, Yun Yu 1, Wangyu Zhu 2, Libo Jin 3, Xiaodong Zhang 4, Shaotang Li 4, Peng Zou 5, Congying Xie 4, Ri Cui 6	Dissecting miRNA signature in colorectal cancer progression and metastasis	miR-17	Up regulation	Serum	Colorectal cancer	GI cancer
Xiangjie Huang 1, Xinping Zhu 1, Yun Yu 1, Wangyu Zhu 2, Libo Jin 3, Xiaodong Zhang 4, Shaotang Li 4, Peng Zou 5, Congying Xie 4, Ri Cui 6	Dissecting miRNA signature in colorectal cancer progression and metastasis	miR-18a	Up regulation	Plasma, serum	Colorectal cancer	GI cancer
Xiangjie Huang 1, Xinping Zhu 1, Yun Yu 1, Wangyu Zhu 2, Libo Jin 3, Xiaodong Zhang 4, Shaotang Li 4, Peng Zou 5, Congying Xie 4, Ri Cui 6	Dissecting miRNA signature in colorectal cancer progression and metastasis	miR-19a	Up regulation	Plasma, Serum	Colorectal cancer	GI cancer
Xiangjie Huang 1, Xinping Zhu 1, Yun Yu 1, Wangyu Zhu 2, Libo Jin 3, Xiaodong Zhang 4, Shaotang Li 4, Peng Zou 5, Congying Xie 4, Ri Cui 6	Dissecting miRNA signature in colorectal cancer progression and metastasis	miR-19b	Up regulation	Plasma	Colorectal cancer	GI cancer
Xiangjie Huang 1, Xinping Zhu 1, Yun Yu 1, Wangyu Zhu 2, Libo Jin 3, Xiaodong Zhang 4, Shaotang Li 4, Peng Zou 5, Congying Xie 4, Ri Cui 6	Dissecting miRNA signature in colorectal cancer progression and metastasis	miR-20a	Up regulation	Plasma, Serum	Colorectal cancer	GI cancer
Xiangjie Huang 1, Xinping Zhu 1, Yun Yu 1, Wangyu Zhu 2, Libo Jin 3, Xiaodong Zhang 4, Shaotang Li 4, Peng Zou 5, Congying Xie 4, Ri Cui 6	Dissecting miRNA signature in colorectal cancer progression and metastasis	miR-92a	up and downregulation	Plasma, Serum	Colorectal cancer	GI cancer
Xiangjie Huang 1, Xinping Zhu 1, Yun Yu 1, Wangyu Zhu 2, Libo Jin 3, Xiaodong Zhang 4, Shaotang Li 4, Peng Zou 5, Congying Xie 4, Ri Cui 6	Dissecting miRNA signature in colorectal cancer progression and metastasis	miR-31	Down regulation	Serum	Colorectal cancer	GI cancer
Xiangjie Huang 1, Xinping Zhu 1, Yun Yu 1, Wangyu Zhu 2, Libo Jin 3, Xiaodong Zhang 4, Shaotang Li 4, Peng Zou 5, Congying Xie 4, Ri Cui 6	Dissecting miRNA signature in colorectal cancer progression and metastasis	miR-181b	Down regulation	Serum	Colorectal cancer	GI cancer
Xiangjie Huang 1, Xinping Zhu 1, Yun Yu 1, Wangyu Zhu 2, Libo Jin 3, Xiaodong Zhang 4, Shaotang Li 4, Peng Zou 5, Congying Xie 4, Ri Cui 6	Dissecting miRNA signature in colorectal cancer progression and metastasis	Let-7g	Up regulation	Serum	Colorectal cancer	GI cancer
Xiangjie Huang 1, Xinping Zhu 1, Yun Yu 1, Wangyu Zhu 2, Libo Jin 3, Xiaodong Zhang 4, Shaotang Li 4, Peng Zou 5, Congying Xie 4, Ri Cui 6	Dissecting miRNA signature in colorectal cancer progression and metastasis	let-7f-2	Up regulation	Plasma	Colorectal cancer	GI cancer
Xiangjie Huang 1, Xinping Zhu 1, Yun Yu 1, Wangyu Zhu 2, Libo Jin 3, Xiaodong Zhang 4, Shaotang Li 4, Peng Zou 5, Congying Xie 4, Ri Cui 6	Dissecting miRNA signature in colorectal cancer progression and metastasis	Let-7a	Up regulation	Serum	Colorectal cancer	GI cancer
Xiangjie Huang 1, Xinping Zhu 1, Yun Yu 1, Wangyu Zhu 2, Libo Jin 3, Xiaodong Zhang 4, Shaotang Li 4, Peng Zou 5, Congying Xie 4, Ri Cui 6	Dissecting miRNA signature in colorectal cancer progression and metastasis	miR-29a	Up regulation	Plasma, serum	Colorectal cancer	GI cancer
Xiangjie Huang 1, Xinping Zhu 1, Yun Yu 1, Wangyu Zhu 2, Libo Jin 3, Xiaodong Zhang 4, Shaotang Li 4, Peng Zou 5, Congying Xie 4, Ri Cui 6	Dissecting miRNA signature in colorectal cancer progression and metastasis	miR-29b	Down regulation	Plasma, serum	Colorectal cancer	GI cancer
Xiangjie Huang 1, Xinping Zhu 1, Yun Yu 1, Wangyu Zhu 2, Libo Jin 3, Xiaodong Zhang 4, Shaotang Li 4, Peng Zou 5, Congying Xie 4, Ri Cui 6	Dissecting miRNA signature in colorectal cancer progression and metastasis	miR-21	Up regulation	Plasma, serum	Colorectal cancer	GI cancer
Xiangjie Huang 1, Xinping Zhu 1, Yun Yu 1, Wangyu Zhu 2, Libo Jin 3, Xiaodong Zhang 4, Shaotang Li 4, Peng Zou 5, Congying Xie 4, Ri Cui 6	Dissecting miRNA signature in colorectal cancer progression and metastasis	miR-221	Up regulation	Plasma	Colorectal cancer	GI cancer
Xiangjie Huang 1, Xinping Zhu 1, Yun Yu 1, Wangyu Zhu 2, Libo Jin 3, Xiaodong Zhang 4, Shaotang Li 4, Peng Zou 5, Congying Xie 4, Ri Cui 6	Dissecting miRNA signature in colorectal cancer progression and metastasis	miR-15b	Up regulation	Plasma	Colorectal cancer	GI cancer
Xiangjie Huang 1, Xinping Zhu 1, Yun Yu 1, Wangyu Zhu 2, Libo Jin 3, Xiaodong Zhang 4, Shaotang Li 4, Peng Zou 5, Congying Xie 4, Ri Cui 6	Dissecting miRNA signature in colorectal cancer progression and metastasis	miR-335	Up regulation	Plasma	Colorectal cancer	GI cancer
Xiangjie Huang 1, Xinping Zhu 1, Yun Yu 1, Wangyu Zhu 2, Libo Jin 3, Xiaodong Zhang 4, Shaotang Li 4, Peng Zou 5, Congying Xie 4, Ri Cui 6	Dissecting miRNA signature in colorectal cancer progression and metastasis	miR-601	Down regulation	Plasma	Colorectal cancer	GI cancer
Xiangjie Huang 1, Xinping Zhu 1, Yun Yu 1, Wangyu Zhu 2, Libo Jin 3, Xiaodong Zhang 4, Shaotang Li 4, Peng Zou 5, Congying Xie 4, Ri Cui 6	Dissecting miRNA signature in colorectal cancer progression and metastasis	miR-760	Down regulation	Plasma	Colorectal cancer	GI cancer
Xiangjie Huang 1, Xinping Zhu 1, Yun Yu 1, Wangyu Zhu 2, Libo Jin 3, Xiaodong Zhang 4, Shaotang Li 4, Peng Zou 5, Congying Xie 4, Ri Cui 6	Dissecting miRNA signature in colorectal cancer progression and metastasis	miR-193a-3p	Up regulation	Whole blood	Colorectal cancer	GI cancer
Xiangjie Huang 1, Xinping Zhu 1, Yun Yu 1, Wangyu Zhu 2, Libo Jin 3, Xiaodong Zhang 4, Shaotang Li 4, Peng Zou 5, Congying Xie 4, Ri Cui 6	Dissecting miRNA signature in colorectal cancer progression and metastasis	miR-23a	Up regulation	Whole blood	Colorectal cancer	GI cancer
Xiangjie Huang 1, Xinping Zhu 1, Yun Yu 1, Wangyu Zhu 2, Libo Jin 3, Xiaodong Zhang 4, Shaotang Li 4, Peng Zou 5, Congying Xie 4, Ri Cui 6	Dissecting miRNA signature in colorectal cancer progression and metastasis	miR-338–5p	Up regulation	Whole blood	Colorectal cancer	GI cancer
Xiangjie Huang 1, Xinping Zhu 1, Yun Yu 1, Wangyu Zhu 2, Libo Jin 3, Xiaodong Zhang 4, Shaotang Li 4, Peng Zou 5, Congying Xie 4, Ri Cui 6	Dissecting miRNA signature in colorectal cancer progression and metastasis	miR-431	Up regulation	Plasma	Colorectal cancer	GI cancer
Xiangjie Huang 1, Xinping Zhu 1, Yun Yu 1, Wangyu Zhu 2, Libo Jin 3, Xiaodong Zhang 4, Shaotang Li 4, Peng Zou 5, Congying Xie 4, Ri Cui 6	Dissecting miRNA signature in colorectal cancer progression and metastasis	miR-139–3p	Up regulation	Plasma	Colorectal cancer	GI cancer
Xiangjie Huang 1, Xinping Zhu 1, Yun Yu 1, Wangyu Zhu 2, Libo Jin 3, Xiaodong Zhang 4, Shaotang Li 4, Peng Zou 5, Congying Xie 4, Ri Cui 6	Dissecting miRNA signature in colorectal cancer progression and metastasis	miR-15b	Up regulation	Plasma	Colorectal cancer	GI cancer
Xiangjie Huang 1, Xinping Zhu 1, Yun Yu 1, Wangyu Zhu 2, Libo Jin 3, Xiaodong Zhang 4, Shaotang Li 4, Peng Zou 5, Congying Xie 4, Ri Cui 6	Dissecting miRNA signature in colorectal cancer progression and metastasis	miR-409–3p	Up regulation	Plasma	Colorectal cancer	GI cancer
Xiangjie Huang 1, Xinping Zhu 1, Yun Yu 1, Wangyu Zhu 2, Libo Jin 3, Xiaodong Zhang 4, Shaotang Li 4, Peng Zou 5, Congying Xie 4, Ri Cui 6	Dissecting miRNA signature in colorectal cancer progression and metastasis	miR-7	Down regulation	Plasma	Colorectal cancer	GI cancer
Xiangjie Huang 1, Xinping Zhu 1, Yun Yu 1, Wangyu Zhu 2, Libo Jin 3, Xiaodong Zhang 4, Shaotang Li 4, Peng Zou 5, Congying Xie 4, Ri Cui 6	Dissecting miRNA signature in colorectal cancer progression and metastasis	miR-93	Down regulation	Plasma	Colorectal cancer	GI cancer
Xiangjie Huang 1, Xinping Zhu 1, Yun Yu 1, Wangyu Zhu 2, Libo Jin 3, Xiaodong Zhang 4, Shaotang Li 4, Peng Zou 5, Congying Xie 4, Ri Cui 6	Dissecting miRNA signature in colorectal cancer progression and metastasis	miR-148a	Up regulation	Plasma	Colorectal cancer	GI cancer
Xiangjie Huang 1, Xinping Zhu 1, Yun Yu 1, Wangyu Zhu 2, Libo Jin 3, Xiaodong Zhang 4, Shaotang Li 4, Peng Zou 5, Congying Xie 4, Ri Cui 6	Dissecting miRNA signature in colorectal cancer progression and metastasis	miR-22	Up regulation	Plasma	Colorectal cancer	GI cancer
Xiangjie Huang 1, Xinping Zhu 1, Yun Yu 1, Wangyu Zhu 2, Libo Jin 3, Xiaodong Zhang 4, Shaotang Li 4, Peng Zou 5, Congying Xie 4, Ri Cui 6	Dissecting miRNA signature in colorectal cancer progression and metastasis	miR-628–5p	Up regulation	Plasma	Colorectal cancer	GI cancer
Xiangjie Huang 1, Xinping Zhu 1, Yun Yu 1, Wangyu Zhu 2, Libo Jin 3, Xiaodong Zhang 4, Shaotang Li 4, Peng Zou 5, Congying Xie 4, Ri Cui 6	Dissecting miRNA signature in colorectal cancer progression and metastasis	miR-96	Up regulation	Plasma	Colorectal cancer	GI cancer
Xiangjie Huang 1, Xinping Zhu 1, Yun Yu 1, Wangyu Zhu 2, Libo Jin 3, Xiaodong Zhang 4, Shaotang Li 4, Peng Zou 5, Congying Xie 4, Ri Cui 6	Dissecting miRNA signature in colorectal cancer progression and metastasis	miR-203	Up regulation and downregulation	Plasma, serum	Colorectal cancer	GI cancer
Xiangjie Huang 1, Xinping Zhu 1, Yun Yu 1, Wangyu Zhu 2, Libo Jin 3, Xiaodong Zhang 4, Shaotang Li 4, Peng Zou 5, Congying Xie 4, Ri Cui 6	Dissecting miRNA signature in colorectal cancer progression and metastasis	miR-200b	Up regulation	Plasma	Colorectal cancer	GI cancer
Xiangjie Huang 1, Xinping Zhu 1, Yun Yu 1, Wangyu Zhu 2, Libo Jin 3, Xiaodong Zhang 4, Shaotang Li 4, Peng Zou 5, Congying Xie 4, Ri Cui 6	Dissecting miRNA signature in colorectal cancer progression and metastasis	miR-200c	Up regulation	Serum	Colorectal cancer	GI cancer
Xiangjie Huang 1, Xinping Zhu 1, Yun Yu 1, Wangyu Zhu 2, Libo Jin 3, Xiaodong Zhang 4, Shaotang Li 4, Peng Zou 5, Congying Xie 4, Ri Cui 6	Dissecting miRNA signature in colorectal cancer progression and metastasis	miR-141	Up regulation	Plasma, serum	Colorectal cancer	GI cancer
Xiangjie Huang 1, Xinping Zhu 1, Yun Yu 1, Wangyu Zhu 2, Libo Jin 3, Xiaodong Zhang 4, Shaotang Li 4, Peng Zou 5, Congying Xie 4, Ri Cui 6	Dissecting miRNA signature in colorectal cancer progression and metastasis	miR-200 & miR-141	Up regulation	serum	Colorectal cancer	GI cancer
Xiangjie Huang 1, Xinping Zhu 1, Yun Yu 1, Wangyu Zhu 2, Libo Jin 3, Xiaodong Zhang 4, Shaotang Li 4, Peng Zou 5, Congying Xie 4, Ri Cui 6	Dissecting miRNA signature in colorectal cancer progression and metastasis	miR-122 & miR-200 family	Up regulation	Plasma	Colorectal cancer	GI cancer
Xiangjie Huang 1, Xinping Zhu 1, Yun Yu 1, Wangyu Zhu 2, Libo Jin 3, Xiaodong Zhang 4, Shaotang Li 4, Peng Zou 5, Congying Xie 4, Ri Cui 6	Dissecting miRNA signature in colorectal cancer progression and metastasis	miR-26a	Up regulation	Plasma	Colorectal cancer	GI cancer
Xiangjie Huang 1, Xinping Zhu 1, Yun Yu 1, Wangyu Zhu 2, Libo Jin 3, Xiaodong Zhang 4, Shaotang Li 4, Peng Zou 5, Congying Xie 4, Ri Cui 6	Dissecting miRNA signature in colorectal cancer progression and metastasis	miR-124–5p	Down regulation	Plasma	Colorectal cancer	GI cancer
Xiangjie Huang 1, Xinping Zhu 1, Yun Yu 1, Wangyu Zhu 2, Libo Jin 3, Xiaodong Zhang 4, Shaotang Li 4, Peng Zou 5, Congying Xie 4, Ri Cui 6	Dissecting miRNA signature in colorectal cancer progression and metastasis	miR-223	Up regulation	Serum	Colorectal cancer	GI cancer
Xiangjie Huang 1, Xinping Zhu 1, Yun Yu 1, Wangyu Zhu 2, Libo Jin 3, Xiaodong Zhang 4, Shaotang Li 4, Peng Zou 5, Congying Xie 4, Ri Cui 6	Dissecting miRNA signature in colorectal cancer progression and metastasis	miR-133a	Up regulation	Plasma	Colorectal cancer	GI cancer
Xiangjie Huang 1, Xinping Zhu 1, Yun Yu 1, Wangyu Zhu 2, Libo Jin 3, Xiaodong Zhang 4, Shaotang Li 4, Peng Zou 5, Congying Xie 4, Ri Cui 6	Dissecting miRNA signature in colorectal cancer progression and metastasis	miR-143	Up regulation	Plasma, whole blood	Colorectal cancer	GI cancer
Xiangjie Huang 1, Xinping Zhu 1, Yun Yu 1, Wangyu Zhu 2, Libo Jin 3, Xiaodong Zhang 4, Shaotang Li 4, Peng Zou 5, Congying Xie 4, Ri Cui 6	Dissecting miRNA signature in colorectal cancer progression and metastasis	miR-145	Up regulation	Plasma	Colorectal cancer	GI cancer
Xiangjie Huang 1, Xinping Zhu 1, Yun Yu 1, Wangyu Zhu 2, Libo Jin 3, Xiaodong Zhang 4, Shaotang Li 4, Peng Zou 5, Congying Xie 4, Ri Cui 6	Dissecting miRNA signature in colorectal cancer progression and metastasis	miR-216	Up regulation	Serum	Colorectal cancer	GI cancer
Xiangjie Huang 1, Xinping Zhu 1, Yun Yu 1, Wangyu Zhu 2, Libo Jin 3, Xiaodong Zhang 4, Shaotang Li 4, Peng Zou 5, Congying Xie 4, Ri Cui 6	Dissecting miRNA signature in colorectal cancer progression and metastasis	miR-372	Up regulation	Serum	Colorectal cancer	GI cancer
Xiangjie Huang 1, Xinping Zhu 1, Yun Yu 1, Wangyu Zhu 2, Libo Jin 3, Xiaodong Zhang 4, Shaotang Li 4, Peng Zou 5, Congying Xie 4, Ri Cui 6	Dissecting miRNA signature in colorectal cancer progression and metastasis	miR-130	Up regulation	Serum	Colorectal cancer	GI cancer
Xiangjie Huang 1, Xinping Zhu 1, Yun Yu 1, Wangyu Zhu 2, Libo Jin 3, Xiaodong Zhang 4, Shaotang Li 4, Peng Zou 5, Congying Xie 4, Ri Cui 6	Dissecting miRNA signature in colorectal cancer progression and metastasis	miR-126	Up regulation, downregulation	Serum	Colorectal cancer	GI cancer
Xiangjie Huang 1, Xinping Zhu 1, Yun Yu 1, Wangyu Zhu 2, Libo Jin 3, Xiaodong Zhang 4, Shaotang Li 4, Peng Zou 5, Congying Xie 4, Ri Cui 6	Dissecting miRNA signature in colorectal cancer progression and metastasis	miR-372	Up regulation	Serum	Colorectal cancer	GI cancer
Xiangjie Huang 1, Xinping Zhu 1, Yun Yu 1, Wangyu Zhu 2, Libo Jin 3, Xiaodong Zhang 4, Shaotang Li 4, Peng Zou 5, Congying Xie 4, Ri Cui 6	Dissecting miRNA signature in colorectal cancer progression and metastasis	miR-130	Up regulation	Serum	Colorectal cancer	GI cancer
Xiangjie Huang 1, Xinping Zhu 1, Yun Yu 1, Wangyu Zhu 2, Libo Jin 3, Xiaodong Zhang 4, Shaotang Li 4, Peng Zou 5, Congying Xie 4, Ri Cui 6	Dissecting miRNA signature in colorectal cancer progression and metastasis	miR-126	Up regulation and downregulated	Serum	Colorectal cancer	GI cancer
Xiangjie Huang 1, Xinping Zhu 1, Yun Yu 1, Wangyu Zhu 2, Libo Jin 3, Xiaodong Zhang 4, Shaotang Li 4, Peng Zou 5, Congying Xie 4, Ri Cui 6	Dissecting miRNA signature in colorectal cancer progression and metastasis	miR-23b	Down regulation	Plasma	Colorectal cancer	GI cancer
Xiangjie Huang 1, Xinping Zhu 1, Yun Yu 1, Wangyu Zhu 2, Libo Jin 3, Xiaodong Zhang 4, Shaotang Li 4, Peng Zou 5, Congying Xie 4, Ri Cui 6	Dissecting miRNA signature in colorectal cancer progression and metastasis	miR-155	Up regulation	Serum	Colorectal cancer	GI cancer
Xiangjie Huang 1, Xinping Zhu 1, Yun Yu 1, Wangyu Zhu 2, Libo Jin 3, Xiaodong Zhang 4, Shaotang Li 4, Peng Zou 5, Congying Xie 4, Ri Cui 6	Dissecting miRNA signature in colorectal cancer progression and metastasis	miR-183	Up regulation	Plasma	Colorectal cancer	GI cancer
Xiangjie Huang 1, Xinping Zhu 1, Yun Yu 1, Wangyu Zhu 2, Libo Jin 3, Xiaodong Zhang 4, Shaotang Li 4, Peng Zou 5, Congying Xie 4, Ri Cui 6	Dissecting miRNA signature in colorectal cancer progression and metastasis	miR-345	Up regulation	whole blood	Colorectal cancer	GI cancer
Xiangjie Huang 1, Xinping Zhu 1, Yun Yu 1, Wangyu Zhu 2, Libo Jin 3, Xiaodong Zhang 4, Shaotang Li 4, Peng Zou 5, Congying Xie 4, Ri Cui 6	Dissecting miRNA signature in colorectal cancer progression and metastasis	miR-34	Up regulation	Whole blood	Colorectal cancer	GI cancer
Xiangjie Huang 1, Xinping Zhu 1, Yun Yu 1, Wangyu Zhu 2, Libo Jin 3, Xiaodong Zhang 4, Shaotang Li 4, Peng Zou 5, Congying Xie 4, Ri Cui 6	Dissecting miRNA signature in colorectal cancer progression and metastasis	miR-628–5p	Up regulation	Whole blood	Colorectal cancer	GI cancer
Xiangjie Huang 1, Xinping Zhu 1, Yun Yu 1, Wangyu Zhu 2, Libo Jin 3, Xiaodong Zhang 4, Shaotang Li 4, Peng Zou 5, Congying Xie 4, Ri Cui 6	Dissecting miRNA signature in colorectal cancer progression and metastasis	miR-886–3p	Up regulation	Whole blood	Colorectal cancer	GI cancer
Xiangjie Huang 1, Xinping Zhu 1, Yun Yu 1, Wangyu Zhu 2, Libo Jin 3, Xiaodong Zhang 4, Shaotang Li 4, Peng Zou 5, Congying Xie 4, Ri Cui 6	Dissecting miRNA signature in colorectal cancer progression and metastasis	miR-324–3p	Up regulation	Whole blood	Colorectal cancer	GI cancer
Xiangjie Huang 1, Xinping Zhu 1, Yun Yu 1, Wangyu Zhu 2, Libo Jin 3, Xiaodong Zhang 4, Shaotang Li 4, Peng Zou 5, Congying Xie 4, Ri Cui 6	Dissecting miRNA signature in colorectal cancer progression and metastasis	miR-126	Down regulation	Plasma	Colorectal cancer	GI cancer
Xiangjie Huang 1, Xinping Zhu 1, Yun Yu 1, Wangyu Zhu 2, Libo Jin 3, Xiaodong Zhang 4, Shaotang Li 4, Peng Zou 5, Congying Xie 4, Ri Cui 6	Dissecting miRNA signature in colorectal cancer progression and metastasis	miR-106a	Up regulation	Plasma	Colorectal cancer	GI cancer
Xiangjie Huang 1, Xinping Zhu 1, Yun Yu 1, Wangyu Zhu 2, Libo Jin 3, Xiaodong Zhang 4, Shaotang Li 4, Peng Zou 5, Congying Xie 4, Ri Cui 6	Dissecting miRNA signature in colorectal cancer progression and metastasis	miR-6826	Up regulation	Plasma	Colorectal cancer	GI cancer
Xiangjie Huang 1, Xinping Zhu 1, Yun Yu 1, Wangyu Zhu 2, Libo Jin 3, Xiaodong Zhang 4, Shaotang Li 4, Peng Zou 5, Congying Xie 4, Ri Cui 6	Dissecting miRNA signature in colorectal cancer progression and metastasis	miR-6875	Up regulation	Plasma	Colorectal cancer	GI cancer
Xiangjie Huang 1, Xinping Zhu 1, Yun Yu 1, Wangyu Zhu 2, Libo Jin 3, Xiaodong Zhang 4, Shaotang Li 4, Peng Zou 5, Congying Xie 4, Ri Cui 6	Dissecting miRNA signature in colorectal cancer progression and metastasis	miR-218	Down regulation	Serum	Colorectal cancer	GI cancer
Xiangjie Huang 1, Xinping Zhu 1, Yun Yu 1, Wangyu Zhu 2, Libo Jin 3, Xiaodong Zhang 4, Shaotang Li 4, Peng Zou 5, Congying Xie 4, Ri Cui 6	Dissecting miRNA signature in colorectal cancer progression and metastasis	miR-885–5p	Up regulation	Serum	Colorectal cancer	GI cancer
Xiangjie Huang 1, Xinping Zhu 1, Yun Yu 1, Wangyu Zhu 2, Libo Jin 3, Xiaodong Zhang 4, Shaotang Li 4, Peng Zou 5, Congying Xie 4, Ri Cui 6	Dissecting miRNA signature in colorectal cancer progression and metastasis	miR-1290	Up regulation	Serum	Colorectal cancer	GI cancer
Bing Chen 1 2, Zijing Xia 1 3, Ya-Nan Deng 1, Yanfang Yang 1, Peng Zhang 4, Hongxia Zhu 5, Ningzhi Xu 1 5, Shufang Liang 1	Emerging microRNA biomarkers for colorectal cancer diagnosis and prognosis	miR-155	downregulated		Colorectal cancer	GI cancer
Bing Chen 1 2, Zijing Xia 1 3, Ya-Nan Deng 1, Yanfang Yang 1, Peng Zhang 4, Hongxia Zhu 5, Ningzhi Xu 1 5, Shufang Liang 1	Emerging microRNA biomarkers for colorectal cancer diagnosis and prognosis	miR-205-5p	downregulated		Colorectal cancer	GI cancer
Bing Chen 1 2, Zijing Xia 1 3, Ya-Nan Deng 1, Yanfang Yang 1, Peng Zhang 4, Hongxia Zhu 5, Ningzhi Xu 1 5, Shufang Liang 1	Emerging microRNA biomarkers for colorectal cancer diagnosis and prognosis	miR-18a	downregulated		Colorectal cancer	GI cancer
Bing Chen 1 2, Zijing Xia 1 3, Ya-Nan Deng 1, Yanfang Yang 1, Peng Zhang 4, Hongxia Zhu 5, Ningzhi Xu 1 5, Shufang Liang 1	Emerging microRNA biomarkers for colorectal cancer diagnosis and prognosis	miR-7	downregulated		Colorectal cancer	GI cancer
Bing Chen 1 2, Zijing Xia 1 3, Ya-Nan Deng 1, Yanfang Yang 1, Peng Zhang 4, Hongxia Zhu 5, Ningzhi Xu 1 5, Shufang Liang 1	Emerging microRNA biomarkers for colorectal cancer diagnosis and prognosis	miR-192/215	upregulated		Colorectal cancer	GI cancer
Bing Chen 1 2, Zijing Xia 1 3, Ya-Nan Deng 1, Yanfang Yang 1, Peng Zhang 4, Hongxia Zhu 5, Ningzhi Xu 1 5, Shufang Liang 1	Emerging microRNA biomarkers for colorectal cancer diagnosis and prognosis	miR-19b-1	downregulated		Colorectal cancer	GI cancer
Bing Chen 1 2, Zijing Xia 1 3, Ya-Nan Deng 1, Yanfang Yang 1, Peng Zhang 4, Hongxia Zhu 5, Ningzhi Xu 1 5, Shufang Liang 1	Emerging microRNA biomarkers for colorectal cancer diagnosis and prognosis	miR-30a	downregulated		Colorectal cancer	GI cancer
Bing Chen 1 2, Zijing Xia 1 3, Ya-Nan Deng 1, Yanfang Yang 1, Peng Zhang 4, Hongxia Zhu 5, Ningzhi Xu 1 5, Shufang Liang 1	Emerging microRNA biomarkers for colorectal cancer diagnosis and prognosis	miR-744	downregulated		Colorectal cancer	GI cancer
Bing Chen 1 2, Zijing Xia 1 3, Ya-Nan Deng 1, Yanfang Yang 1, Peng Zhang 4, Hongxia Zhu 5, Ningzhi Xu 1 5, Shufang Liang 1	Emerging microRNA biomarkers for colorectal cancer diagnosis and prognosis	miR-383	downregulated		Colorectal cancer	GI cancer
Bing Chen 1 2, Zijing Xia 1 3, Ya-Nan Deng 1, Yanfang Yang 1, Peng Zhang 4, Hongxia Zhu 5, Ningzhi Xu 1 5, Shufang Liang 1	Emerging microRNA biomarkers for colorectal cancer diagnosis and prognosis	miR-1271	downregulated		Colorectal cancer	GI cancer
Bing Chen 1 2, Zijing Xia 1 3, Ya-Nan Deng 1, Yanfang Yang 1, Peng Zhang 4, Hongxia Zhu 5, Ningzhi Xu 1 5, Shufang Liang 1	Emerging microRNA biomarkers for colorectal cancer diagnosis and prognosis	miR-186-5p	downregulated		Colorectal cancer	GI cancer
Bing Chen 1 2, Zijing Xia 1 3, Ya-Nan Deng 1, Yanfang Yang 1, Peng Zhang 4, Hongxia Zhu 5, Ningzhi Xu 1 5, Shufang Liang 1	Emerging microRNA biomarkers for colorectal cancer diagnosis and prognosis	miR-511	downregulated		Colorectal cancer	GI cancer
Bing Chen 1 2, Zijing Xia 1 3, Ya-Nan Deng 1, Yanfang Yang 1, Peng Zhang 4, Hongxia Zhu 5, Ningzhi Xu 1 5, Shufang Liang 1	Emerging microRNA biomarkers for colorectal cancer diagnosis and prognosis	miR-374b	downregulated		Colorectal cancer	GI cancer
Bing Chen 1 2, Zijing Xia 1 3, Ya-Nan Deng 1, Yanfang Yang 1, Peng Zhang 4, Hongxia Zhu 5, Ningzhi Xu 1 5, Shufang Liang 1	Emerging microRNA biomarkers for colorectal cancer diagnosis and prognosis	miR-216a-3p	downregulated		Colorectal cancer	GI cancer
Bing Chen 1 2, Zijing Xia 1 3, Ya-Nan Deng 1, Yanfang Yang 1, Peng Zhang 4, Hongxia Zhu 5, Ningzhi Xu 1 5, Shufang Liang 1	Emerging microRNA biomarkers for colorectal cancer diagnosis and prognosis	miR-1273g-3p	upregulated		Colorectal cancer	GI cancer
Bing Chen 1 2, Zijing Xia 1 3, Ya-Nan Deng 1, Yanfang Yang 1, Peng Zhang 4, Hongxia Zhu 5, Ningzhi Xu 1 5, Shufang Liang 1	Emerging microRNA biomarkers for colorectal cancer diagnosis and prognosis	miR-494	upregulated		Colorectal cancer	GI cancer
Bing Chen 1 2, Zijing Xia 1 3, Ya-Nan Deng 1, Yanfang Yang 1, Peng Zhang 4, Hongxia Zhu 5, Ningzhi Xu 1 5, Shufang Liang 1	Emerging microRNA biomarkers for colorectal cancer diagnosis and prognosis	miR-598	upregulated		Colorectal cancer	GI cancer
Bing Chen 1 2, Zijing Xia 1 3, Ya-Nan Deng 1, Yanfang Yang 1, Peng Zhang 4, Hongxia Zhu 5, Ningzhi Xu 1 5, Shufang Liang 1	Emerging microRNA biomarkers for colorectal cancer diagnosis and prognosis	miR-17-3p	upregulated		Colorectal cancer	GI cancer
Bing Chen 1 2, Zijing Xia 1 3, Ya-Nan Deng 1, Yanfang Yang 1, Peng Zhang 4, Hongxia Zhu 5, Ningzhi Xu 1 5, Shufang Liang 1	Emerging microRNA biomarkers for colorectal cancer diagnosis and prognosis	miR-106a	upregulated		Colorectal cancer	GI cancer
Bing Chen 1 2, Zijing Xia 1 3, Ya-Nan Deng 1, Yanfang Yang 1, Peng Zhang 4, Hongxia Zhu 5, Ningzhi Xu 1 5, Shufang Liang 1	Emerging microRNA biomarkers for colorectal cancer diagnosis and prognosis	miR-221	upregulated		Colorectal cancer	GI cancer
Bing Chen 1 2, Zijing Xia 1 3, Ya-Nan Deng 1, Yanfang Yang 1, Peng Zhang 4, Hongxia Zhu 5, Ningzhi Xu 1 5, Shufang Liang 1	Emerging microRNA biomarkers for colorectal cancer diagnosis and prognosis	miR-214	downregulated		Colorectal cancer	GI cancer
Bing Chen 1 2, Zijing Xia 1 3, Ya-Nan Deng 1, Yanfang Yang 1, Peng Zhang 4, Hongxia Zhu 5, Ningzhi Xu 1 5, Shufang Liang 1	Emerging microRNA biomarkers for colorectal cancer diagnosis and prognosis	miR-26a	upregulated		Colorectal cancer	GI cancer
Hélène Corté 1, Gilles Manceau, Hélène Blons, Pierre Laurent-Puig	MicroRNA and colorectal cancer	hsa-miR-1	downregulated		Colorectal cancer	GI cancer
Hélène Corté 1, Gilles Manceau, Hélène Blons, Pierre Laurent-Puig	MicroRNA and colorectal cancer	hsa-miR-7	upregulated		Colorectal cancer	GI cancer
Hélène Corté 1, Gilles Manceau, Hélène Blons, Pierre Laurent-Puig	MicroRNA and colorectal cancer	hsa-let 7g	upregulated		Colorectal cancer	GI cancer
Hélène Corté 1, Gilles Manceau, Hélène Blons, Pierre Laurent-Puig	MicroRNA and colorectal cancer	hsa-miR-17	upregulated		Colorectal cancer	GI cancer
Hélène Corté 1, Gilles Manceau, Hélène Blons, Pierre Laurent-Puig	MicroRNA and colorectal cancer	hsa-miR-18a	upregulated		Colorectal cancer	GI cancer
Hélène Corté 1, Gilles Manceau, Hélène Blons, Pierre Laurent-Puig	MicroRNA and colorectal cancer	hsa-miR-19a	upregulated		Colorectal cancer	GI cancer
Hélène Corté 1, Gilles Manceau, Hélène Blons, Pierre Laurent-Puig	MicroRNA and colorectal cancer	hsa-miR-19b	upregulated		Colorectal cancer	GI cancer
Hélène Corté 1, Gilles Manceau, Hélène Blons, Pierre Laurent-Puig	MicroRNA and colorectal cancer	hsa-miR-20a	upregulated		Colorectal cancer	GI cancer
Hélène Corté 1, Gilles Manceau, Hélène Blons, Pierre Laurent-Puig	MicroRNA and colorectal cancer	hsa-miR-20	upregulated		Colorectal cancer	GI cancer
Hélène Corté 1, Gilles Manceau, Hélène Blons, Pierre Laurent-Puig	MicroRNA and colorectal cancer	hsa-miR-21	upregulated		Colorectal cancer	GI cancer
Hélène Corté 1, Gilles Manceau, Hélène Blons, Pierre Laurent-Puig	MicroRNA and colorectal cancer	hsa-miR-25	upregulated		Colorectal cancer	GI cancer
Hélène Corté 1, Gilles Manceau, Hélène Blons, Pierre Laurent-Puig	MicroRNA and colorectal cancer	hsa-miR-29a	upregulated		Colorectal cancer	GI cancer
Hélène Corté 1, Gilles Manceau, Hélène Blons, Pierre Laurent-Puig	MicroRNA and colorectal cancer	hsa-miR-29b	upregulated		Colorectal cancer	GI cancer
Hélène Corté 1, Gilles Manceau, Hélène Blons, Pierre Laurent-Puig	MicroRNA and colorectal cancer	hsa-miR-30a (3p et 5p)	downregulated		Colorectal cancer	GI cancer
Hélène Corté 1, Gilles Manceau, Hélène Blons, Pierre Laurent-Puig	MicroRNA and colorectal cancer	hsa-miR-30c	downregulated		Colorectal cancer	GI cancer
Hélène Corté 1, Gilles Manceau, Hélène Blons, Pierre Laurent-Puig	MicroRNA and colorectal cancer	hsa-miR-31	upregulated		Colorectal cancer	GI cancer
Hélène Corté 1, Gilles Manceau, Hélène Blons, Pierre Laurent-Puig	MicroRNA and colorectal cancer	hsa-miR-32	upregulated		Colorectal cancer	GI cancer
Hélène Corté 1, Gilles Manceau, Hélène Blons, Pierre Laurent-Puig	MicroRNA and colorectal cancer	hsa-miR-33a	upregulated		Colorectal cancer	GI cancer
Hélène Corté 1, Gilles Manceau, Hélène Blons, Pierre Laurent-Puig	MicroRNA and colorectal cancer	hsa-miR-34a	upregulated		Colorectal cancer	GI cancer
Hélène Corté 1, Gilles Manceau, Hélène Blons, Pierre Laurent-Puig	MicroRNA and colorectal cancer	hsa-miR-92a	upregulated		Colorectal cancer	GI cancer
Hélène Corté 1, Gilles Manceau, Hélène Blons, Pierre Laurent-Puig	MicroRNA and colorectal cancer	hsa-miR-93	upregulated		Colorectal cancer	GI cancer
Hélène Corté 1, Gilles Manceau, Hélène Blons, Pierre Laurent-Puig	MicroRNA and colorectal cancer	hsa-miR-95	upregulated		Colorectal cancer	GI cancer
Hélène Corté 1, Gilles Manceau, Hélène Blons, Pierre Laurent-Puig	MicroRNA and colorectal cancer	hsa-miR-96	upregulated		Colorectal cancer	GI cancer
Hélène Corté 1, Gilles Manceau, Hélène Blons, Pierre Laurent-Puig	MicroRNA and colorectal cancer	hsa-miR-101	upregulated		Colorectal cancer	GI cancer
Hélène Corté 1, Gilles Manceau, Hélène Blons, Pierre Laurent-Puig	MicroRNA and colorectal cancer	hsa-miR-106a	upregulated		Colorectal cancer	GI cancer
Hélène Corté 1, Gilles Manceau, Hélène Blons, Pierre Laurent-Puig	MicroRNA and colorectal cancer	hsa-miR-106b	upregulated		Colorectal cancer	GI cancer
Hélène Corté 1, Gilles Manceau, Hélène Blons, Pierre Laurent-Puig	MicroRNA and colorectal cancer	hsa-miR-125a	upregulated		Colorectal cancer	GI cancer
Hélène Corté 1, Gilles Manceau, Hélène Blons, Pierre Laurent-Puig	MicroRNA and colorectal cancer	hsa-miR-126	upregulated		Colorectal cancer	GI cancer
Hélène Corté 1, Gilles Manceau, Hélène Blons, Pierre Laurent-Puig	MicroRNA and colorectal cancer	hsa-miR-130b	upregulated		Colorectal cancer	GI cancer
Hélène Corté 1, Gilles Manceau, Hélène Blons, Pierre Laurent-Puig	MicroRNA and colorectal cancer	hsa-miR-133a	upregulated		Colorectal cancer	GI cancer
Hélène Corté 1, Gilles Manceau, Hélène Blons, Pierre Laurent-Puig	MicroRNA and colorectal cancer	hsa-miR-135a	upregulated		Colorectal cancer	GI cancer
Hélène Corté 1, Gilles Manceau, Hélène Blons, Pierre Laurent-Puig	MicroRNA and colorectal cancer	hsa-miRmiR-135b	upregulated		Colorectal cancer	GI cancer
Hélène Corté 1, Gilles Manceau, Hélène Blons, Pierre Laurent-Puig	MicroRNA and colorectal cancer	hsa-miR-143	downregulated		Colorectal cancer	GI cancer
Hélène Corté 1, Gilles Manceau, Hélène Blons, Pierre Laurent-Puig	MicroRNA and colorectal cancer	hsa-miR-145	downregulated		Colorectal cancer	GI cancer
Hélène Corté 1, Gilles Manceau, Hélène Blons, Pierre Laurent-Puig	MicroRNA and colorectal cancer	hsa-miR-181b	upregulated		Colorectal cancer	GI cancer
Hélène Corté 1, Gilles Manceau, Hélène Blons, Pierre Laurent-Puig	MicroRNA and colorectal cancer	hsa-miR-182	upregulated		Colorectal cancer	GI cancer
Hélène Corté 1, Gilles Manceau, Hélène Blons, Pierre Laurent-Puig	MicroRNA and colorectal cancer	hsa-miR-183	upregulated		Colorectal cancer	GI cancer
Hélène Corté 1, Gilles Manceau, Hélène Blons, Pierre Laurent-Puig	MicroRNA and colorectal cancer	hsa-miR-191	upregulated		Colorectal cancer	GI cancer
Hélène Corté 1, Gilles Manceau, Hélène Blons, Pierre Laurent-Puig	MicroRNA and colorectal cancer	hsa-miR-192	downregulated		Colorectal cancer	GI cancer
Hélène Corté 1, Gilles Manceau, Hélène Blons, Pierre Laurent-Puig	MicroRNA and colorectal cancer	hsa-miR-195	downregulated		Colorectal cancer	GI cancer
Hélène Corté 1, Gilles Manceau, Hélène Blons, Pierre Laurent-Puig	MicroRNA and colorectal cancer	hsa-miR-200c	upregulated		Colorectal cancer	GI cancer
Hélène Corté 1, Gilles Manceau, Hélène Blons, Pierre Laurent-Puig	MicroRNA and colorectal cancer	hsa-miR-203	upregulated		Colorectal cancer	GI cancer
Hélène Corté 1, Gilles Manceau, Hélène Blons, Pierre Laurent-Puig	MicroRNA and colorectal cancer	hsa-miR-215	downregulated		Colorectal cancer	GI cancer
Hélène Corté 1, Gilles Manceau, Hélène Blons, Pierre Laurent-Puig	MicroRNA and colorectal cancer	hsa-miR-222	upregulated		Colorectal cancer	GI cancer
Hélène Corté 1, Gilles Manceau, Hélène Blons, Pierre Laurent-Puig	MicroRNA and colorectal cancer	hsa-miR-223	upregulated		Colorectal cancer	GI cancer
Hélène Corté 1, Gilles Manceau, Hélène Blons, Pierre Laurent-Puig	MicroRNA and colorectal cancer	hsa-miR-224	upregulated		Colorectal cancer	GI cancer
Hélène Corté 1, Gilles Manceau, Hélène Blons, Pierre Laurent-Puig	MicroRNA and colorectal cancer	hsa-miR-342	downregulated		Colorectal cancer	GI cancer
Hélène Corté 1, Gilles Manceau, Hélène Blons, Pierre Laurent-Puig	MicroRNA and colorectal cancer	hsa-miR-378	upregulated		Colorectal cancer	GI cancer
Hélène Corté 1, Gilles Manceau, Hélène Blons, Pierre Laurent-Puig	MicroRNA and colorectal cancer	hsa-miR-497	downregulated		Colorectal cancer	GI cancer
Rosa Hernández 1, Ester Sánchez-Jiménez 2, Consolación Melguizo 1, Jose Prados 1, Ana Rosa Rama 3	Downregulated microRNAs in the colorectal cancer: diagnostic and therapeutic perspectives	miRNA-106a	downregulated	Blood (plasma)	Colorectal cancer	GI cancer
Rosa Hernández 1, Ester Sánchez-Jiménez 2, Consolación Melguizo 1, Jose Prados 1, Ana Rosa Rama 3	Downregulated microRNAs in the colorectal cancer: diagnostic and therapeutic perspectives	miRNA-126	downregulated	Blood (plasma)	Colorectal cancer	GI cancer
Rosa Hernández 1, Ester Sánchez-Jiménez 2, Consolación Melguizo 1, Jose Prados 1, Ana Rosa Rama 3	Downregulated microRNAs in the colorectal cancer: diagnostic and therapeutic perspectives	miRNA-137	downregulated	Cancer stem cells and normal colon stem cells	Colorectal cancer	GI cancer
Rosa Hernández 1, Ester Sánchez-Jiménez 2, Consolación Melguizo 1, Jose Prados 1, Ana Rosa Rama 3	Downregulated microRNAs in the colorectal cancer: diagnostic and therapeutic perspectives	miRNA-143	downregulated	CRC tissue, along with the corresponding normal mucosa specimens	Colorectal cancer	GI cancer
Rosa Hernández 1, Ester Sánchez-Jiménez 2, Consolación Melguizo 1, Jose Prados 1, Ana Rosa Rama 3	Downregulated microRNAs in the colorectal cancer: diagnostic and therapeutic perspectives	miRNA-16.1	downregulated	Human colon tumors and histologically normal tissue	Colorectal cancer	GI cancer
Rosa Hernández 1, Ester Sánchez-Jiménez 2, Consolación Melguizo 1, Jose Prados 1, Ana Rosa Rama 3	Downregulated microRNAs in the colorectal cancer: diagnostic and therapeutic perspectives	miRNA-29	downregulated	Normal human colon epithelial cell lines and CRC cell lines	Colorectal cancer	GI cancer
Rosa Hernández 1, Ester Sánchez-Jiménez 2, Consolación Melguizo 1, Jose Prados 1, Ana Rosa Rama 3	Downregulated microRNAs in the colorectal cancer: diagnostic and therapeutic perspectives	miRNA-34	downregulated	Formalin-fixed paraffin-embedded human CRC tissue and normal colonic mucosa	Colorectal cancer	GI cancer
Rosa Hernández 1, Ester Sánchez-Jiménez 2, Consolación Melguizo 1, Jose Prados 1, Ana Rosa Rama 3	Downregulated microRNAs in the colorectal cancer: diagnostic and therapeutic perspectives	miRNA-365	downregulated	Human CRC tissue and non-neoplastic mucosa tissue	Colorectal cancer	GI cancer
Rosa Hernández 1, Ester Sánchez-Jiménez 2, Consolación Melguizo 1, Jose Prados 1, Ana Rosa Rama 3	Downregulated microRNAs in the colorectal cancer: diagnostic and therapeutic perspectives	miRNA-433-3p	downregulated	Human CRC and normal human colon epithelial cells	Colorectal cancer	GI cancer
Rosa Hernández 1, Ester Sánchez-Jiménez 2, Consolación Melguizo 1, Jose Prados 1, Ana Rosa Rama 3	Downregulated microRNAs in the colorectal cancer: diagnostic and therapeutic perspectives	miRNA-497-5p	downregulated	CRC tissue relative to paired adjacent normal mucosa	Colorectal cancer	GI cancer
Rosa Hernández 1, Ester Sánchez-Jiménez 2, Consolación Melguizo 1, Jose Prados 1, Ana Rosa Rama 3	Downregulated microRNAs in the colorectal cancer: diagnostic and therapeutic perspectives	miRNA-675	downregulated	Primary CRC tissue and paired adjacent non-tumor tissue	Colorectal cancer	GI cancer
Rosa Hernández 1, Ester Sánchez-Jiménez 2, Consolación Melguizo 1, Jose Prados 1, Ana Rosa Rama 3	Downregulated microRNAs in the colorectal cancer: diagnostic and therapeutic perspectives	miRNA-601	downregulated	Plasma	Colorectal cancer	GI cancer
Rosa Hernández 1, Ester Sánchez-Jiménez 2, Consolación Melguizo 1, Jose Prados 1, Ana Rosa Rama 3	Downregulated microRNAs in the colorectal cancer: diagnostic and therapeutic perspectives	miRNA-760	downregulated	Plasma	Colorectal cancer	GI cancer
Neda Yaghoubi 1, Farnaz Zahedi Avval 1, Majid Khazaei 2, Seyed Hamid Aghaee-Bakhtiari 3	MicroRNAs as potential investigative and predictive biomarkers in colorectal cancer	miR-17	upregulated		Colorectal cancer	GI cancer
Neda Yaghoubi 1, Farnaz Zahedi Avval 1, Majid Khazaei 2, Seyed Hamid Aghaee-Bakhtiari 3	MicroRNAs as potential investigative and predictive biomarkers in colorectal cancer	miR-4435	upregulated		Colorectal cancer	GI cancer
Neda Yaghoubi 1, Farnaz Zahedi Avval 1, Majid Khazaei 2, Seyed Hamid Aghaee-Bakhtiari 3	MicroRNAs as potential investigative and predictive biomarkers in colorectal cancer	miR-410	upregulated		Colorectal cancer	GI cancer
Neda Yaghoubi 1, Farnaz Zahedi Avval 1, Majid Khazaei 2, Seyed Hamid Aghaee-Bakhtiari 3	MicroRNAs as potential investigative and predictive biomarkers in colorectal cancer	miR-23a	upregulated		Colorectal cancer	GI cancer
Neda Yaghoubi 1, Farnaz Zahedi Avval 1, Majid Khazaei 2, Seyed Hamid Aghaee-Bakhtiari 3	MicroRNAs as potential investigative and predictive biomarkers in colorectal cancer	miR-181b	upregulated		Colorectal cancer	GI cancer
Neda Yaghoubi 1, Farnaz Zahedi Avval 1, Majid Khazaei 2, Seyed Hamid Aghaee-Bakhtiari 3	MicroRNAs as potential investigative and predictive biomarkers in colorectal cancer	miR-32-5p	upregulated		Colorectal cancer	GI cancer
Neda Yaghoubi 1, Farnaz Zahedi Avval 1, Majid Khazaei 2, Seyed Hamid Aghaee-Bakhtiari 3	MicroRNAs as potential investigative and predictive biomarkers in colorectal cancer	miR-424-5p	upregulated		Colorectal cancer	GI cancer
Neda Yaghoubi 1, Farnaz Zahedi Avval 1, Majid Khazaei 2, Seyed Hamid Aghaee-Bakhtiari 3	MicroRNAs as potential investigative and predictive biomarkers in colorectal cancer	miR-139-5p	upregulated		Colorectal cancer	GI cancer
Neda Yaghoubi 1, Farnaz Zahedi Avval 1, Majid Khazaei 2, Seyed Hamid Aghaee-Bakhtiari 3	MicroRNAs as potential investigative and predictive biomarkers in colorectal cancer	miR-34a	upregulated		Colorectal cancer	GI cancer
Neda Yaghoubi 1, Farnaz Zahedi Avval 1, Majid Khazaei 2, Seyed Hamid Aghaee-Bakhtiari 3	MicroRNAs as potential investigative and predictive biomarkers in colorectal cancer	miR-183	upregulated		Colorectal cancer	GI cancer
Neda Yaghoubi 1, Farnaz Zahedi Avval 1, Majid Khazaei 2, Seyed Hamid Aghaee-Bakhtiari 3	MicroRNAs as potential investigative and predictive biomarkers in colorectal cancer	miR-143-3p	upregulated		Colorectal cancer	GI cancer
Neda Yaghoubi 1, Farnaz Zahedi Avval 1, Majid Khazaei 2, Seyed Hamid Aghaee-Bakhtiari 3	MicroRNAs as potential investigative and predictive biomarkers in colorectal cancer	miR-141–3p	upregulated		Colorectal cancer	GI cancer
Neda Yaghoubi 1, Farnaz Zahedi Avval 1, Majid Khazaei 2, Seyed Hamid Aghaee-Bakhtiari 3	MicroRNAs as potential investigative and predictive biomarkers in colorectal cancer	miR-200c-3p	upregulated		Colorectal cancer	GI cancer
Neda Yaghoubi 1, Farnaz Zahedi Avval 1, Majid Khazaei 2, Seyed Hamid Aghaee-Bakhtiari 3	MicroRNAs as potential investigative and predictive biomarkers in colorectal cancer	miR-27a	upregulated		Colorectal cancer	GI cancer
Neda Yaghoubi 1, Farnaz Zahedi Avval 1, Majid Khazaei 2, Seyed Hamid Aghaee-Bakhtiari 3	MicroRNAs as potential investigative and predictive biomarkers in colorectal cancer	miR-31	upregulated		Colorectal cancer	GI cancer
Neda Yaghoubi 1, Farnaz Zahedi Avval 1, Majid Khazaei 2, Seyed Hamid Aghaee-Bakhtiari 3	MicroRNAs as potential investigative and predictive biomarkers in colorectal cancer	miR-122	upregulated		Colorectal cancer	GI cancer
Neda Yaghoubi 1, Farnaz Zahedi Avval 1, Majid Khazaei 2, Seyed Hamid Aghaee-Bakhtiari 3	MicroRNAs as potential investigative and predictive biomarkers in colorectal cancer	miR-200	upregulated		Colorectal cancer	GI cancer
Neda Yaghoubi 1, Farnaz Zahedi Avval 1, Majid Khazaei 2, Seyed Hamid Aghaee-Bakhtiari 3	MicroRNAs as potential investigative and predictive biomarkers in colorectal cancer	miR-20a	upregulated		Colorectal cancer	GI cancer
Neda Yaghoubi 1, Farnaz Zahedi Avval 1, Majid Khazaei 2, Seyed Hamid Aghaee-Bakhtiari 3	MicroRNAs as potential investigative and predictive biomarkers in colorectal cancer	miR-663	upregulated		Colorectal cancer	GI cancer
Neda Yaghoubi 1, Farnaz Zahedi Avval 1, Majid Khazaei 2, Seyed Hamid Aghaee-Bakhtiari 3	MicroRNAs as potential investigative and predictive biomarkers in colorectal cancer	miR-21	upregulated		Colorectal cancer	GI cancer
Neda Yaghoubi 1, Farnaz Zahedi Avval 1, Majid Khazaei 2, Seyed Hamid Aghaee-Bakhtiari 3	MicroRNAs as potential investigative and predictive biomarkers in colorectal cancer	miR-92a	upregulated		Colorectal cancer	GI cancer
Neda Yaghoubi 1, Farnaz Zahedi Avval 1, Majid Khazaei 2, Seyed Hamid Aghaee-Bakhtiari 3	MicroRNAs as potential investigative and predictive biomarkers in colorectal cancer	miR-144	upregulated		Colorectal cancer	GI cancer
Neda Yaghoubi 1, Farnaz Zahedi Avval 1, Majid Khazaei 2, Seyed Hamid Aghaee-Bakhtiari 3	MicroRNAs as potential investigative and predictive biomarkers in colorectal cancer	miR-17-3p	upregulated		Colorectal cancer	GI cancer
Neda Yaghoubi 1, Farnaz Zahedi Avval 1, Majid Khazaei 2, Seyed Hamid Aghaee-Bakhtiari 3	MicroRNAs as potential investigative and predictive biomarkers in colorectal cancer	miR-193a-5p	downregulated		Colorectal cancer	GI cancer
Neda Yaghoubi 1, Farnaz Zahedi Avval 1, Majid Khazaei 2, Seyed Hamid Aghaee-Bakhtiari 3	MicroRNAs as potential investigative and predictive biomarkers in colorectal cancer	miR-124	downregulated		Colorectal cancer	GI cancer
Neda Yaghoubi 1, Farnaz Zahedi Avval 1, Majid Khazaei 2, Seyed Hamid Aghaee-Bakhtiari 3	MicroRNAs as potential investigative and predictive biomarkers in colorectal cancer	miR-145-5p	downregulated		Colorectal cancer	GI cancer
Neda Yaghoubi 1, Farnaz Zahedi Avval 1, Majid Khazaei 2, Seyed Hamid Aghaee-Bakhtiari 3	MicroRNAs as potential investigative and predictive biomarkers in colorectal cancer	miR-485-5p	downregulated		Colorectal cancer	GI cancer
Neda Yaghoubi 1, Farnaz Zahedi Avval 1, Majid Khazaei 2, Seyed Hamid Aghaee-Bakhtiari 3	MicroRNAs as potential investigative and predictive biomarkers in colorectal cancer	miR-330-3p	downregulated		Colorectal cancer	GI cancer
Neda Yaghoubi 1, Farnaz Zahedi Avval 1, Majid Khazaei 2, Seyed Hamid Aghaee-Bakhtiari 3	MicroRNAs as potential investigative and predictive biomarkers in colorectal cancer	miR-4324	downregulated		Colorectal cancer	GI cancer
Neda Yaghoubi 1, Farnaz Zahedi Avval 1, Majid Khazaei 2, Seyed Hamid Aghaee-Bakhtiari 3	MicroRNAs as potential investigative and predictive biomarkers in colorectal cancer	miR-873	downregulated		Colorectal cancer	GI cancer
Neda Yaghoubi 1, Farnaz Zahedi Avval 1, Majid Khazaei 2, Seyed Hamid Aghaee-Bakhtiari 3	MicroRNAs as potential investigative and predictive biomarkers in colorectal cancer	miR-302a	downregulated		Colorectal cancer	GI cancer
Neda Yaghoubi 1, Farnaz Zahedi Avval 1, Majid Khazaei 2, Seyed Hamid Aghaee-Bakhtiari 3	MicroRNAs as potential investigative and predictive biomarkers in colorectal cancer	miR-98	downregulated		Colorectal cancer	GI cancer
Neda Yaghoubi 1, Farnaz Zahedi Avval 1, Majid Khazaei 2, Seyed Hamid Aghaee-Bakhtiari 3	MicroRNAs as potential investigative and predictive biomarkers in colorectal cancer	miR-142-3p	downregulated		Colorectal cancer	GI cancer
Neda Yaghoubi 1, Farnaz Zahedi Avval 1, Majid Khazaei 2, Seyed Hamid Aghaee-Bakhtiari 3	MicroRNAs as potential investigative and predictive biomarkers in colorectal cancer	MiR-26a-5p	downregulated		Colorectal cancer	GI cancer
Neda Yaghoubi 1, Farnaz Zahedi Avval 1, Majid Khazaei 2, Seyed Hamid Aghaee-Bakhtiari 3	MicroRNAs as potential investigative and predictive biomarkers in colorectal cancer	miR-1301–3p	downregulated		Colorectal cancer	GI cancer
Neda Yaghoubi 1, Farnaz Zahedi Avval 1, Majid Khazaei 2, Seyed Hamid Aghaee-Bakhtiari 3	MicroRNAs as potential investigative and predictive biomarkers in colorectal cancer	miR-335-5p	downregulated		Colorectal cancer	GI cancer
Neda Yaghoubi 1, Farnaz Zahedi Avval 1, Majid Khazaei 2, Seyed Hamid Aghaee-Bakhtiari 3	MicroRNAs as potential investigative and predictive biomarkers in colorectal cancer	miR-28-5p	downregulated		Colorectal cancer	GI cancer
Neda Yaghoubi 1, Farnaz Zahedi Avval 1, Majid Khazaei 2, Seyed Hamid Aghaee-Bakhtiari 3	MicroRNAs as potential investigative and predictive biomarkers in colorectal cancer	miR-363	downregulated		Colorectal cancer	GI cancer
Neda Yaghoubi 1, Farnaz Zahedi Avval 1, Majid Khazaei 2, Seyed Hamid Aghaee-Bakhtiari 3	MicroRNAs as potential investigative and predictive biomarkers in colorectal cancer	MiR-511-5p	downregulated		Colorectal cancer	GI cancer
Neda Yaghoubi 1, Farnaz Zahedi Avval 1, Majid Khazaei 2, Seyed Hamid Aghaee-Bakhtiari 3	MicroRNAs as potential investigative and predictive biomarkers in colorectal cancer	miR-551b	downregulated		Colorectal cancer	GI cancer
Neda Yaghoubi 1, Farnaz Zahedi Avval 1, Majid Khazaei 2, Seyed Hamid Aghaee-Bakhtiari 3	MicroRNAs as potential investigative and predictive biomarkers in colorectal cancer	miR-30a-5p	downregulated		Colorectal cancer	GI cancer
Neda Yaghoubi 1, Farnaz Zahedi Avval 1, Majid Khazaei 2, Seyed Hamid Aghaee-Bakhtiari 3	MicroRNAs as potential investigative and predictive biomarkers in colorectal cancer	miR-195	downregulated		Colorectal cancer	GI cancer
Neda Yaghoubi 1, Farnaz Zahedi Avval 1, Majid Khazaei 2, Seyed Hamid Aghaee-Bakhtiari 3	MicroRNAs as potential investigative and predictive biomarkers in colorectal cancer	miR-497	downregulated		Colorectal cancer	GI cancer
Neda Yaghoubi 1, Farnaz Zahedi Avval 1, Majid Khazaei 2, Seyed Hamid Aghaee-Bakhtiari 3	MicroRNAs as potential investigative and predictive biomarkers in colorectal cancer	miR-944	downregulated		Colorectal cancer	GI cancer
Neda Yaghoubi 1, Farnaz Zahedi Avval 1, Majid Khazaei 2, Seyed Hamid Aghaee-Bakhtiari 3	MicroRNAs as potential investigative and predictive biomarkers in colorectal cancer	miR-7-5p	downregulated		Colorectal cancer	GI cancer
Neda Yaghoubi 1, Farnaz Zahedi Avval 1, Majid Khazaei 2, Seyed Hamid Aghaee-Bakhtiari 3	MicroRNAs as potential investigative and predictive biomarkers in colorectal cancer	miR-491-5p	downregulated		Colorectal cancer	GI cancer
Neda Yaghoubi 1, Farnaz Zahedi Avval 1, Majid Khazaei 2, Seyed Hamid Aghaee-Bakhtiari 3	MicroRNAs as potential investigative and predictive biomarkers in colorectal cancer	miR-199a	downregulated		Colorectal cancer	GI cancer
Leila Jamali 1, Roghayeh Tofigh 2, Sara Tutunchi 3, Ghodratollah Panahi 4, Fatemeh Borhani 5 6, Saeedeh Akhavan 7, Parisa Nourmohammadi 3, Sayyed M H Ghaderian 8, Milad Rasouli 9, Hamed Mirzaei 10	Circulating microRNAs as diagnostic and therapeutic biomarkers in gastric and esophageal cancers	miR-21	upregulated		gastric cancer	GI cancer
Leila Jamali 1, Roghayeh Tofigh 2, Sara Tutunchi 3, Ghodratollah Panahi 4, Fatemeh Borhani 5 6, Saeedeh Akhavan 7, Parisa Nourmohammadi 3, Sayyed M H Ghaderian 8, Milad Rasouli 9, Hamed Mirzaei 10	Circulating microRNAs as diagnostic and therapeutic biomarkers in gastric and esophageal cancers	miR-25	upregulated		gastric cancer	GI cancer
Leila Jamali 1, Roghayeh Tofigh 2, Sara Tutunchi 3, Ghodratollah Panahi 4, Fatemeh Borhani 5 6, Saeedeh Akhavan 7, Parisa Nourmohammadi 3, Sayyed M H Ghaderian 8, Milad Rasouli 9, Hamed Mirzaei 10	Circulating microRNAs as diagnostic and therapeutic biomarkers in gastric and esophageal cancers	miR-31	dwonregulated		gastric cancer	GI cancer
Leila Jamali 1, Roghayeh Tofigh 2, Sara Tutunchi 3, Ghodratollah Panahi 4, Fatemeh Borhani 5 6, Saeedeh Akhavan 7, Parisa Nourmohammadi 3, Sayyed M H Ghaderian 8, Milad Rasouli 9, Hamed Mirzaei 10	Circulating microRNAs as diagnostic and therapeutic biomarkers in gastric and esophageal cancers	miR-124	dwonregulated		gastric cancer	GI cancer
Leila Jamali 1, Roghayeh Tofigh 2, Sara Tutunchi 3, Ghodratollah Panahi 4, Fatemeh Borhani 5 6, Saeedeh Akhavan 7, Parisa Nourmohammadi 3, Sayyed M H Ghaderian 8, Milad Rasouli 9, Hamed Mirzaei 10	Circulating microRNAs as diagnostic and therapeutic biomarkers in gastric and esophageal cancers	miR-130a	upregualted		gastric cancer	GI cancer
Leila Jamali 1, Roghayeh Tofigh 2, Sara Tutunchi 3, Ghodratollah Panahi 4, Fatemeh Borhani 5 6, Saeedeh Akhavan 7, Parisa Nourmohammadi 3, Sayyed M H Ghaderian 8, Milad Rasouli 9, Hamed Mirzaei 10	Circulating microRNAs as diagnostic and therapeutic biomarkers in gastric and esophageal cancers	miR-133a	downregulated		gastric cancer	GI cancer
Leila Jamali 1, Roghayeh Tofigh 2, Sara Tutunchi 3, Ghodratollah Panahi 4, Fatemeh Borhani 5 6, Saeedeh Akhavan 7, Parisa Nourmohammadi 3, Sayyed M H Ghaderian 8, Milad Rasouli 9, Hamed Mirzaei 10	Circulating microRNAs as diagnostic and therapeutic biomarkers in gastric and esophageal cancers	miR-138	downregulated		gastric cancer	GI cancer
Leila Jamali 1, Roghayeh Tofigh 2, Sara Tutunchi 3, Ghodratollah Panahi 4, Fatemeh Borhani 5 6, Saeedeh Akhavan 7, Parisa Nourmohammadi 3, Sayyed M H Ghaderian 8, Milad Rasouli 9, Hamed Mirzaei 10	Circulating microRNAs as diagnostic and therapeutic biomarkers in gastric and esophageal cancers	miR-154	downregulated		gastric cancer	GI cancer
Leila Jamali 1, Roghayeh Tofigh 2, Sara Tutunchi 3, Ghodratollah Panahi 4, Fatemeh Borhani 5 6, Saeedeh Akhavan 7, Parisa Nourmohammadi 3, Sayyed M H Ghaderian 8, Milad Rasouli 9, Hamed Mirzaei 10	Circulating microRNAs as diagnostic and therapeutic biomarkers in gastric and esophageal cancers	miR-182	upregulated		gastric cancer	GI cancer
Leila Jamali 1, Roghayeh Tofigh 2, Sara Tutunchi 3, Ghodratollah Panahi 4, Fatemeh Borhani 5 6, Saeedeh Akhavan 7, Parisa Nourmohammadi 3, Sayyed M H Ghaderian 8, Milad Rasouli 9, Hamed Mirzaei 10	Circulating microRNAs as diagnostic and therapeutic biomarkers in gastric and esophageal cancers	miR-195	upregulated		gastric cancer	GI cancer
Leila Jamali 1, Roghayeh Tofigh 2, Sara Tutunchi 3, Ghodratollah Panahi 4, Fatemeh Borhani 5 6, Saeedeh Akhavan 7, Parisa Nourmohammadi 3, Sayyed M H Ghaderian 8, Milad Rasouli 9, Hamed Mirzaei 10	Circulating microRNAs as diagnostic and therapeutic biomarkers in gastric and esophageal cancers	miR-197	upregulated		gastric cancer	GI cancer
Leila Jamali 1, Roghayeh Tofigh 2, Sara Tutunchi 3, Ghodratollah Panahi 4, Fatemeh Borhani 5 6, Saeedeh Akhavan 7, Parisa Nourmohammadi 3, Sayyed M H Ghaderian 8, Milad Rasouli 9, Hamed Mirzaei 10	Circulating microRNAs as diagnostic and therapeutic biomarkers in gastric and esophageal cancers	miR-214	upregulated		gastric cancer	GI cancer
Leila Jamali 1, Roghayeh Tofigh 2, Sara Tutunchi 3, Ghodratollah Panahi 4, Fatemeh Borhani 5 6, Saeedeh Akhavan 7, Parisa Nourmohammadi 3, Sayyed M H Ghaderian 8, Milad Rasouli 9, Hamed Mirzaei 10	Circulating microRNAs as diagnostic and therapeutic biomarkers in gastric and esophageal cancers	miR-215	upregulated		gastric cancer	GI cancer
Leila Jamali 1, Roghayeh Tofigh 2, Sara Tutunchi 3, Ghodratollah Panahi 4, Fatemeh Borhani 5 6, Saeedeh Akhavan 7, Parisa Nourmohammadi 3, Sayyed M H Ghaderian 8, Milad Rasouli 9, Hamed Mirzaei 10	Circulating microRNAs as diagnostic and therapeutic biomarkers in gastric and esophageal cancers	miR-222	upregulated		gastric cancer	GI cancer
Leila Jamali 1, Roghayeh Tofigh 2, Sara Tutunchi 3, Ghodratollah Panahi 4, Fatemeh Borhani 5 6, Saeedeh Akhavan 7, Parisa Nourmohammadi 3, Sayyed M H Ghaderian 8, Milad Rasouli 9, Hamed Mirzaei 10	Circulating microRNAs as diagnostic and therapeutic biomarkers in gastric and esophageal cancers	miR-329	upregulated		gastric cancer	GI cancer
Leila Jamali 1, Roghayeh Tofigh 2, Sara Tutunchi 3, Ghodratollah Panahi 4, Fatemeh Borhani 5 6, Saeedeh Akhavan 7, Parisa Nourmohammadi 3, Sayyed M H Ghaderian 8, Milad Rasouli 9, Hamed Mirzaei 10	Circulating microRNAs as diagnostic and therapeutic biomarkers in gastric and esophageal cancers	miR-421	upregulated		gastric cancer	GI cancer
Leila Jamali 1, Roghayeh Tofigh 2, Sara Tutunchi 3, Ghodratollah Panahi 4, Fatemeh Borhani 5 6, Saeedeh Akhavan 7, Parisa Nourmohammadi 3, Sayyed M H Ghaderian 8, Milad Rasouli 9, Hamed Mirzaei 10	Circulating microRNAs as diagnostic and therapeutic biomarkers in gastric and esophageal cancers	miR-454	upregulated		gastric cancer	GI cancer
Leila Jamali 1, Roghayeh Tofigh 2, Sara Tutunchi 3, Ghodratollah Panahi 4, Fatemeh Borhani 5 6, Saeedeh Akhavan 7, Parisa Nourmohammadi 3, Sayyed M H Ghaderian 8, Milad Rasouli 9, Hamed Mirzaei 10	Circulating microRNAs as diagnostic and therapeutic biomarkers in gastric and esophageal cancers	miR-455	dwonregulated		gastric cancer	GI cancer
Leila Jamali 1, Roghayeh Tofigh 2, Sara Tutunchi 3, Ghodratollah Panahi 4, Fatemeh Borhani 5 6, Saeedeh Akhavan 7, Parisa Nourmohammadi 3, Sayyed M H Ghaderian 8, Milad Rasouli 9, Hamed Mirzaei 10	Circulating microRNAs as diagnostic and therapeutic biomarkers in gastric and esophageal cancers	MiR-646	downregulated		gastric cancer	GI cancer
Leila Jamali 1, Roghayeh Tofigh 2, Sara Tutunchi 3, Ghodratollah Panahi 4, Fatemeh Borhani 5 6, Saeedeh Akhavan 7, Parisa Nourmohammadi 3, Sayyed M H Ghaderian 8, Milad Rasouli 9, Hamed Mirzaei 10	Circulating microRNAs as diagnostic and therapeutic biomarkers in gastric and esophageal cancers	miR-711	upregulated		gastric cancer	GI cancer
Leila Jamali 1, Roghayeh Tofigh 2, Sara Tutunchi 3, Ghodratollah Panahi 4, Fatemeh Borhani 5 6, Saeedeh Akhavan 7, Parisa Nourmohammadi 3, Sayyed M H Ghaderian 8, Milad Rasouli 9, Hamed Mirzaei 10	Circulating microRNAs as diagnostic and therapeutic biomarkers in gastric and esophageal cancers	miR-802	dwonregulated		gastric cancer	GI cancer
Leila Jamali 1, Roghayeh Tofigh 2, Sara Tutunchi 3, Ghodratollah Panahi 4, Fatemeh Borhani 5 6, Saeedeh Akhavan 7, Parisa Nourmohammadi 3, Sayyed M H Ghaderian 8, Milad Rasouli 9, Hamed Mirzaei 10	Circulating microRNAs as diagnostic and therapeutic biomarkers in gastric and esophageal cancers	miR-937	dwonregulated		gastric cancer	GI cancer
Leila Jamali 1, Roghayeh Tofigh 2, Sara Tutunchi 3, Ghodratollah Panahi 4, Fatemeh Borhani 5 6, Saeedeh Akhavan 7, Parisa Nourmohammadi 3, Sayyed M H Ghaderian 8, Milad Rasouli 9, Hamed Mirzaei 10	Circulating microRNAs as diagnostic and therapeutic biomarkers in gastric and esophageal cancers	miRNA-2	upregulated		esophageal cancer	GI cancer
Leila Jamali 1, Roghayeh Tofigh 2, Sara Tutunchi 3, Ghodratollah Panahi 4, Fatemeh Borhani 5 6, Saeedeh Akhavan 7, Parisa Nourmohammadi 3, Sayyed M H Ghaderian 8, Milad Rasouli 9, Hamed Mirzaei 10	Circulating microRNAs as diagnostic and therapeutic biomarkers in gastric and esophageal cancers	Let-7	downregulated		esophageal cancer	GI cancer
Leila Jamali 1, Roghayeh Tofigh 2, Sara Tutunchi 3, Ghodratollah Panahi 4, Fatemeh Borhani 5 6, Saeedeh Akhavan 7, Parisa Nourmohammadi 3, Sayyed M H Ghaderian 8, Milad Rasouli 9, Hamed Mirzaei 10	Circulating microRNAs as diagnostic and therapeutic biomarkers in gastric and esophageal cancers	miR-33b	upregulated		esophageal cancer	GI cancer
Leila Jamali 1, Roghayeh Tofigh 2, Sara Tutunchi 3, Ghodratollah Panahi 4, Fatemeh Borhani 5 6, Saeedeh Akhavan 7, Parisa Nourmohammadi 3, Sayyed M H Ghaderian 8, Milad Rasouli 9, Hamed Mirzaei 10	Circulating microRNAs as diagnostic and therapeutic biomarkers in gastric and esophageal cancers	miR-98, -214	downregulated		esophageal cancer	GI cancer
Leila Jamali 1, Roghayeh Tofigh 2, Sara Tutunchi 3, Ghodratollah Panahi 4, Fatemeh Borhani 5 6, Saeedeh Akhavan 7, Parisa Nourmohammadi 3, Sayyed M H Ghaderian 8, Milad Rasouli 9, Hamed Mirzaei 10	Circulating microRNAs as diagnostic and therapeutic biomarkers in gastric and esophageal cancers	miR-101	downregulated		esophageal cancer	GI cancer
Leila Jamali 1, Roghayeh Tofigh 2, Sara Tutunchi 3, Ghodratollah Panahi 4, Fatemeh Borhani 5 6, Saeedeh Akhavan 7, Parisa Nourmohammadi 3, Sayyed M H Ghaderian 8, Milad Rasouli 9, Hamed Mirzaei 10	Circulating microRNAs as diagnostic and therapeutic biomarkers in gastric and esophageal cancers	miR-126	downregulated		esophageal cancer	GI cancer
Leila Jamali 1, Roghayeh Tofigh 2, Sara Tutunchi 3, Ghodratollah Panahi 4, Fatemeh Borhani 5 6, Saeedeh Akhavan 7, Parisa Nourmohammadi 3, Sayyed M H Ghaderian 8, Milad Rasouli 9, Hamed Mirzaei 10	Circulating microRNAs as diagnostic and therapeutic biomarkers in gastric and esophageal cancers	miR-127	downregulated		esophageal cancer	GI cancer
Leila Jamali 1, Roghayeh Tofigh 2, Sara Tutunchi 3, Ghodratollah Panahi 4, Fatemeh Borhani 5 6, Saeedeh Akhavan 7, Parisa Nourmohammadi 3, Sayyed M H Ghaderian 8, Milad Rasouli 9, Hamed Mirzaei 10	Circulating microRNAs as diagnostic and therapeutic biomarkers in gastric and esophageal cancers	miR-129	upregulated		esophageal cancer	GI cancer
Leila Jamali 1, Roghayeh Tofigh 2, Sara Tutunchi 3, Ghodratollah Panahi 4, Fatemeh Borhani 5 6, Saeedeh Akhavan 7, Parisa Nourmohammadi 3, Sayyed M H Ghaderian 8, Milad Rasouli 9, Hamed Mirzaei 10	Circulating microRNAs as diagnostic and therapeutic biomarkers in gastric and esophageal cancers	miR-130b	upregulated		esophageal cancer	GI cancer
Leila Jamali 1, Roghayeh Tofigh 2, Sara Tutunchi 3, Ghodratollah Panahi 4, Fatemeh Borhani 5 6, Saeedeh Akhavan 7, Parisa Nourmohammadi 3, Sayyed M H Ghaderian 8, Milad Rasouli 9, Hamed Mirzaei 10	Circulating microRNAs as diagnostic and therapeutic biomarkers in gastric and esophageal cancers	miRNA-143, -145	downregulated		esophageal cancer	GI cancer
Leila Jamali 1, Roghayeh Tofigh 2, Sara Tutunchi 3, Ghodratollah Panahi 4, Fatemeh Borhani 5 6, Saeedeh Akhavan 7, Parisa Nourmohammadi 3, Sayyed M H Ghaderian 8, Milad Rasouli 9, Hamed Mirzaei 10	Circulating microRNAs as diagnostic and therapeutic biomarkers in gastric and esophageal cancers	miR-155	upregulated		esophageal cancer	GI cancer
Leila Jamali 1, Roghayeh Tofigh 2, Sara Tutunchi 3, Ghodratollah Panahi 4, Fatemeh Borhani 5 6, Saeedeh Akhavan 7, Parisa Nourmohammadi 3, Sayyed M H Ghaderian 8, Milad Rasouli 9, Hamed Mirzaei 10	Circulating microRNAs as diagnostic and therapeutic biomarkers in gastric and esophageal cancers	miR-183	upregulated		esophageal cancer	GI cancer
Leila Jamali 1, Roghayeh Tofigh 2, Sara Tutunchi 3, Ghodratollah Panahi 4, Fatemeh Borhani 5 6, Saeedeh Akhavan 7, Parisa Nourmohammadi 3, Sayyed M H Ghaderian 8, Milad Rasouli 9, Hamed Mirzaei 10	Circulating microRNAs as diagnostic and therapeutic biomarkers in gastric and esophageal cancers	miRNA-192	upregulated		esophageal cancer	GI cancer
Leila Jamali 1, Roghayeh Tofigh 2, Sara Tutunchi 3, Ghodratollah Panahi 4, Fatemeh Borhani 5 6, Saeedeh Akhavan 7, Parisa Nourmohammadi 3, Sayyed M H Ghaderian 8, Milad Rasouli 9, Hamed Mirzaei 10	Circulating microRNAs as diagnostic and therapeutic biomarkers in gastric and esophageal cancers	miRNA-196a	upregulated		esophageal cancer	GI cancer
Leila Jamali 1, Roghayeh Tofigh 2, Sara Tutunchi 3, Ghodratollah Panahi 4, Fatemeh Borhani 5 6, Saeedeh Akhavan 7, Parisa Nourmohammadi 3, Sayyed M H Ghaderian 8, Milad Rasouli 9, Hamed Mirzaei 10	Circulating microRNAs as diagnostic and therapeutic biomarkers in gastric and esophageal cancers	miR-302b	downregulated		esophageal cancer	GI cancer
Leila Jamali 1, Roghayeh Tofigh 2, Sara Tutunchi 3, Ghodratollah Panahi 4, Fatemeh Borhani 5 6, Saeedeh Akhavan 7, Parisa Nourmohammadi 3, Sayyed M H Ghaderian 8, Milad Rasouli 9, Hamed Mirzaei 10	Circulating microRNAs as diagnostic and therapeutic biomarkers in gastric and esophageal cancers	miR-424–5p	downregulated		esophageal cancer	GI cancer
Leila Jamali 1, Roghayeh Tofigh 2, Sara Tutunchi 3, Ghodratollah Panahi 4, Fatemeh Borhani 5 6, Saeedeh Akhavan 7, Parisa Nourmohammadi 3, Sayyed M H Ghaderian 8, Milad Rasouli 9, Hamed Mirzaei 10	Circulating microRNAs as diagnostic and therapeutic biomarkers in gastric and esophageal cancers	miR-486	upregulated		esophageal cancer	GI cancer
Leila Jamali 1, Roghayeh Tofigh 2, Sara Tutunchi 3, Ghodratollah Panahi 4, Fatemeh Borhani 5 6, Saeedeh Akhavan 7, Parisa Nourmohammadi 3, Sayyed M H Ghaderian 8, Milad Rasouli 9, Hamed Mirzaei 10	Circulating microRNAs as diagnostic and therapeutic biomarkers in gastric and esophageal cancers	miR-494	downregulated		esophageal cancer	GI cancer
Leila Jamali 1, Roghayeh Tofigh 2, Sara Tutunchi 3, Ghodratollah Panahi 4, Fatemeh Borhani 5 6, Saeedeh Akhavan 7, Parisa Nourmohammadi 3, Sayyed M H Ghaderian 8, Milad Rasouli 9, Hamed Mirzaei 10	Circulating microRNAs as diagnostic and therapeutic biomarkers in gastric and esophageal cancers	miR-655	downregulated		esophageal cancer	GI cancer
Ning-Bo Hao # 1, Ya-Fei He # 2, Xiao-Qin Li 3, Kai Wang 4, Rui-Ling Wang 1	The role of miRNA and lncRNA in gastric cancer	miR-17-5p/20a	upregulated		gastric cancer	GI cancer
Ning-Bo Hao # 1, Ya-Fei He # 2, Xiao-Qin Li 3, Kai Wang 4, Rui-Ling Wang 1	The role of miRNA and lncRNA in gastric cancer	miR-100	downregulated		gastric cancer	GI cancer
Ning-Bo Hao # 1, Ya-Fei He # 2, Xiao-Qin Li 3, Kai Wang 4, Rui-Ling Wang 1	The role of miRNA and lncRNA in gastric cancer	miR-125b	upregulated		gastric cancer	GI cancer
Ning-Bo Hao # 1, Ya-Fei He # 2, Xiao-Qin Li 3, Kai Wang 4, Rui-Ling Wang 1	The role of miRNA and lncRNA in gastric cancer	miR-133b	downregulated		gastric cancer	GI cancer
Ning-Bo Hao # 1, Ya-Fei He # 2, Xiao-Qin Li 3, Kai Wang 4, Rui-Ling Wang 1	The role of miRNA and lncRNA in gastric cancer	miR-145	downregulated		gastric cancer	GI cancer
Ning-Bo Hao # 1, Ya-Fei He # 2, Xiao-Qin Li 3, Kai Wang 4, Rui-Ling Wang 1	The role of miRNA and lncRNA in gastric cancer	miR-148a	downregulated		gastric cancer	GI cancer
Ning-Bo Hao # 1, Ya-Fei He # 2, Xiao-Qin Li 3, Kai Wang 4, Rui-Ling Wang 1	The role of miRNA and lncRNA in gastric cancer	miR-196a/-196b	upregulated		gastric cancer	GI cancer
Ning-Bo Hao # 1, Ya-Fei He # 2, Xiao-Qin Li 3, Kai Wang 4, Rui-Ling Wang 1	The role of miRNA and lncRNA in gastric cancer	miR-199a-5p	upregulated		gastric cancer	GI cancer
Ning-Bo Hao # 1, Ya-Fei He # 2, Xiao-Qin Li 3, Kai Wang 4, Rui-Ling Wang 1	The role of miRNA and lncRNA in gastric cancer	miR-302	downregulated		gastric cancer	GI cancer
Ning-Bo Hao # 1, Ya-Fei He # 2, Xiao-Qin Li 3, Kai Wang 4, Rui-Ling Wang 1	The role of miRNA and lncRNA in gastric cancer	miR-506	downregulated		gastric cancer	GI cancer
Ning-Bo Hao # 1, Ya-Fei He # 2, Xiao-Qin Li 3, Kai Wang 4, Rui-Ling Wang 1	The role of miRNA and lncRNA in gastric cancer	miR-940	upregulated		gastric cancer	GI cancer
Ning-Bo Hao # 1, Ya-Fei He # 2, Xiao-Qin Li 3, Kai Wang 4, Rui-Ling Wang 1	The role of miRNA and lncRNA in gastric cancer	miR-1182	downregulated		gastric cancer	GI cancer
Ning-Bo Hao # 1, Ya-Fei He # 2, Xiao-Qin Li 3, Kai Wang 4, Rui-Ling Wang 1	The role of miRNA and lncRNA in gastric cancer	miR-1207-5p/miR-1266	downregulated		gastric cancer	GI cancer
Ning-Bo Hao # 1, Ya-Fei He # 2, Xiao-Qin Li 3, Kai Wang 4, Rui-Ling Wang 1	The role of miRNA and lncRNA in gastric cancer	miR-29a/c	downregulated		gastric cancer	GI cancer
Ning-Bo Hao # 1, Ya-Fei He # 2, Xiao-Qin Li 3, Kai Wang 4, Rui-Ling Wang 1	The role of miRNA and lncRNA in gastric cancer	miR-29b/c	downregulated		gastric cancer	GI cancer
M L Hu 1, S W Xiong 1, S X Zhu 1, X X Xue 1, X D Zhou 1	MicroRNAs in gastric cancer: from bench to bedside	miR-1	Down-regulated	Tissues and cell lines	gastric cancer	GI cancer
M L Hu 1, S W Xiong 1, S X Zhu 1, X X Xue 1, X D Zhou 1	MicroRNAs in gastric cancer: from bench to bedside	miR-141	Down-regulated	Tissues and cell lines R	gastric cancer	GI cancer
M L Hu 1, S W Xiong 1, S X Zhu 1, X X Xue 1, X D Zhou 1	MicroRNAs in gastric cancer: from bench to bedside	miR-106b, miR-93	Up-regulated	Tissues and cell lines	gastric cancer	GI cancer
M L Hu 1, S W Xiong 1, S X Zhu 1, X X Xue 1, X D Zhou 1	MicroRNAs in gastric cancer: from bench to bedside	miR-126	Up-regulated/ Down-regulated	Tissues and cell lines	gastric cancer	GI cancer
M L Hu 1, S W Xiong 1, S X Zhu 1, X X Xue 1, X D Zhou 1	MicroRNAs in gastric cancer: from bench to bedside	miR-15a, miR-16-1	Down-regulated	Tissues and cell lines qPC	gastric cancer	GI cancer
M L Hu 1, S W Xiong 1, S X Zhu 1, X X Xue 1, X D Zhou 1	MicroRNAs in gastric cancer: from bench to bedside	miR-185	Down-regulated	Tissues and cell lines	gastric cancer	GI cancer
M L Hu 1, S W Xiong 1, S X Zhu 1, X X Xue 1, X D Zhou 1	MicroRNAs in gastric cancer: from bench to bedside	miR-200c	Down-regulated	Cell lines	gastric cancer	GI cancer
M L Hu 1, S W Xiong 1, S X Zhu 1, X X Xue 1, X D Zhou 1	MicroRNAs in gastric cancer: from bench to bedside	miR-21	Up-regulated	Tissues and cell lines	gastric cancer	GI cancer
M L Hu 1, S W Xiong 1, S X Zhu 1, X X Xue 1, X D Zhou 1	MicroRNAs in gastric cancer: from bench to bedside	miR-223	Up-regulated	Tissues and cell lines	gastric cancer	GI cancer
M L Hu 1, S W Xiong 1, S X Zhu 1, X X Xue 1, X D Zhou 1	MicroRNAs in gastric cancer: from bench to bedside	miR-25	Up-regulated	Tissues and cell lines	gastric cancer	GI cancer
M L Hu 1, S W Xiong 1, S X Zhu 1, X X Xue 1, X D Zhou 1	MicroRNAs in gastric cancer: from bench to bedside	miR-146a	Down-regulated	Tissues	gastric cancer	GI cancer
M L Hu 1, S W Xiong 1, S X Zhu 1, X X Xue 1, X D Zhou 1	MicroRNAs in gastric cancer: from bench to bedside	miR-29a	Down-regulated	Tissues	gastric cancer	GI cancer
M L Hu 1, S W Xiong 1, S X Zhu 1, X X Xue 1, X D Zhou 1	MicroRNAs in gastric cancer: from bench to bedside	miR-29c	Down-regulated	Tissues	gastric cancer	GI cancer
M L Hu 1, S W Xiong 1, S X Zhu 1, X X Xue 1, X D Zhou 1	MicroRNAs in gastric cancer: from bench to bedside	miR-296-5p	Up-regulated	Tissues and cell lines	gastric cancer	GI cancer
M L Hu 1, S W Xiong 1, S X Zhu 1, X X Xue 1, X D Zhou 1	MicroRNAs in gastric cancer: from bench to bedside	miR-335	Down-regulated	Cell lines	gastric cancer	GI cancer
M L Hu 1, S W Xiong 1, S X Zhu 1, X X Xue 1, X D Zhou 1	MicroRNAs in gastric cancer: from bench to bedside	miR-34a	Down-regulated	Tissues	gastric cancer	GI cancer
M L Hu 1, S W Xiong 1, S X Zhu 1, X X Xue 1, X D Zhou 1	MicroRNAs in gastric cancer: from bench to bedside	miR-375	Down-regulated	Tissues and cell lines	gastric cancer	GI cancer
M L Hu 1, S W Xiong 1, S X Zhu 1, X X Xue 1, X D Zhou 1	MicroRNAs in gastric cancer: from bench to bedside	miR-423-5p	Up-regulated	Tissues and cell lines	gastric cancer	GI cancer
M L Hu 1, S W Xiong 1, S X Zhu 1, X X Xue 1, X D Zhou 1	MicroRNAs in gastric cancer: from bench to bedside	miR-424	Up-regulated	Tissues	gastric cancer	GI cancer
M L Hu 1, S W Xiong 1, S X Zhu 1, X X Xue 1, X D Zhou 1	MicroRNAs in gastric cancer: from bench to bedside	miR-425	Up-regulated		gastric cancer	GI cancer
M L Hu 1, S W Xiong 1, S X Zhu 1, X X Xue 1, X D Zhou 1	MicroRNAs in gastric cancer: from bench to bedside	miR-532-5p	Down-regulated	Tissues and cell lines	gastric cancer	GI cancer
M L Hu 1, S W Xiong 1, S X Zhu 1, X X Xue 1, X D Zhou 1	MicroRNAs in gastric cancer: from bench to bedside	Let-7b	Down-regulated	Tissues and cell lines	gastric cancer	GI cancer
Giovanni Zarrilli 1, Francesca Galuppini 1, Valentina Angerilli 1, Giada Munari 2, Marianna Sabbadin 1, Vanni Lazzarin 1, Lorenzo Nicolè 1, Rachele Biancotti 1, Matteo Fassan 1 2	miRNAs Involved in Esophageal Carcinogenesis and miRNA-Related Therapeutic Perspectives in Esophageal Carcinoma	miR-675-3p	Up-regulated		esophageal cancer	GI cancer
Giovanni Zarrilli 1, Francesca Galuppini 1, Valentina Angerilli 1, Giada Munari 2, Marianna Sabbadin 1, Vanni Lazzarin 1, Lorenzo Nicolè 1, Rachele Biancotti 1, Matteo Fassan 1 2	miRNAs Involved in Esophageal Carcinogenesis and miRNA-Related Therapeutic Perspectives in Esophageal Carcinoma	miR-21	Up-regulated		esophageal cancer	GI cancer
Giovanni Zarrilli 1, Francesca Galuppini 1, Valentina Angerilli 1, Giada Munari 2, Marianna Sabbadin 1, Vanni Lazzarin 1, Lorenzo Nicolè 1, Rachele Biancotti 1, Matteo Fassan 1 2	miRNAs Involved in Esophageal Carcinogenesis and miRNA-Related Therapeutic Perspectives in Esophageal Carcinoma	miR-92a	Up-regulated		esophageal cancer	GI cancer
Giovanni Zarrilli 1, Francesca Galuppini 1, Valentina Angerilli 1, Giada Munari 2, Marianna Sabbadin 1, Vanni Lazzarin 1, Lorenzo Nicolè 1, Rachele Biancotti 1, Matteo Fassan 1 2	miRNAs Involved in Esophageal Carcinogenesis and miRNA-Related Therapeutic Perspectives in Esophageal Carcinoma	miR-155	Up-regulated		esophageal cancer	GI cancer
Giovanni Zarrilli 1, Francesca Galuppini 1, Valentina Angerilli 1, Giada Munari 2, Marianna Sabbadin 1, Vanni Lazzarin 1, Lorenzo Nicolè 1, Rachele Biancotti 1, Matteo Fassan 1 2	miRNAs Involved in Esophageal Carcinogenesis and miRNA-Related Therapeutic Perspectives in Esophageal Carcinoma	miR-543	Up-regulated		esophageal cancer	GI cancer
Giovanni Zarrilli 1, Francesca Galuppini 1, Valentina Angerilli 1, Giada Munari 2, Marianna Sabbadin 1, Vanni Lazzarin 1, Lorenzo Nicolè 1, Rachele Biancotti 1, Matteo Fassan 1 2	miRNAs Involved in Esophageal Carcinogenesis and miRNA-Related Therapeutic Perspectives in Esophageal Carcinoma	miR-27a	Up-regulated		esophageal cancer	GI cancer
Giovanni Zarrilli 1, Francesca Galuppini 1, Valentina Angerilli 1, Giada Munari 2, Marianna Sabbadin 1, Vanni Lazzarin 1, Lorenzo Nicolè 1, Rachele Biancotti 1, Matteo Fassan 1 2	miRNAs Involved in Esophageal Carcinogenesis and miRNA-Related Therapeutic Perspectives in Esophageal Carcinoma	miR-200a	Up-regulated		esophageal cancer	GI cancer
Giovanni Zarrilli 1, Francesca Galuppini 1, Valentina Angerilli 1, Giada Munari 2, Marianna Sabbadin 1, Vanni Lazzarin 1, Lorenzo Nicolè 1, Rachele Biancotti 1, Matteo Fassan 1 2	miRNAs Involved in Esophageal Carcinogenesis and miRNA-Related Therapeutic Perspectives in Esophageal Carcinoma	miR-20b	Up-regulated		esophageal cancer	GI cancer
Giovanni Zarrilli 1, Francesca Galuppini 1, Valentina Angerilli 1, Giada Munari 2, Marianna Sabbadin 1, Vanni Lazzarin 1, Lorenzo Nicolè 1, Rachele Biancotti 1, Matteo Fassan 1 2	miRNAs Involved in Esophageal Carcinogenesis and miRNA-Related Therapeutic Perspectives in Esophageal Carcinoma	miR-371-373	Up-regulated		esophageal cancer	GI cancer
Giovanni Zarrilli 1, Francesca Galuppini 1, Valentina Angerilli 1, Giada Munari 2, Marianna Sabbadin 1, Vanni Lazzarin 1, Lorenzo Nicolè 1, Rachele Biancotti 1, Matteo Fassan 1 2	miRNAs Involved in Esophageal Carcinogenesis and miRNA-Related Therapeutic Perspectives in Esophageal Carcinoma	miR-9	Up-regulated		esophageal cancer	GI cancer
Giovanni Zarrilli 1, Francesca Galuppini 1, Valentina Angerilli 1, Giada Munari 2, Marianna Sabbadin 1, Vanni Lazzarin 1, Lorenzo Nicolè 1, Rachele Biancotti 1, Matteo Fassan 1 2	miRNAs Involved in Esophageal Carcinogenesis and miRNA-Related Therapeutic Perspectives in Esophageal Carcinoma	miR-183	Up-regulated		esophageal cancer	GI cancer
Giovanni Zarrilli 1, Francesca Galuppini 1, Valentina Angerilli 1, Giada Munari 2, Marianna Sabbadin 1, Vanni Lazzarin 1, Lorenzo Nicolè 1, Rachele Biancotti 1, Matteo Fassan 1 2	miRNAs Involved in Esophageal Carcinogenesis and miRNA-Related Therapeutic Perspectives in Esophageal Carcinoma	miR-223	Up-regulated		esophageal cancer	GI cancer
Giovanni Zarrilli 1, Francesca Galuppini 1, Valentina Angerilli 1, Giada Munari 2, Marianna Sabbadin 1, Vanni Lazzarin 1, Lorenzo Nicolè 1, Rachele Biancotti 1, Matteo Fassan 1 2	miRNAs Involved in Esophageal Carcinogenesis and miRNA-Related Therapeutic Perspectives in Esophageal Carcinoma	miR-200b	Down-regulated		esophageal cancer	GI cancer
Giovanni Zarrilli 1, Francesca Galuppini 1, Valentina Angerilli 1, Giada Munari 2, Marianna Sabbadin 1, Vanni Lazzarin 1, Lorenzo Nicolè 1, Rachele Biancotti 1, Matteo Fassan 1 2	miRNAs Involved in Esophageal Carcinogenesis and miRNA-Related Therapeutic Perspectives in Esophageal Carcinoma	miR-124	Down-regulated		esophageal cancer	GI cancer
Giovanni Zarrilli 1, Francesca Galuppini 1, Valentina Angerilli 1, Giada Munari 2, Marianna Sabbadin 1, Vanni Lazzarin 1, Lorenzo Nicolè 1, Rachele Biancotti 1, Matteo Fassan 1 2	miRNAs Involved in Esophageal Carcinogenesis and miRNA-Related Therapeutic Perspectives in Esophageal Carcinoma	miR-126	Down-regulated		esophageal cancer	GI cancer
Giovanni Zarrilli 1, Francesca Galuppini 1, Valentina Angerilli 1, Giada Munari 2, Marianna Sabbadin 1, Vanni Lazzarin 1, Lorenzo Nicolè 1, Rachele Biancotti 1, Matteo Fassan 1 2	miRNAs Involved in Esophageal Carcinogenesis and miRNA-Related Therapeutic Perspectives in Esophageal Carcinoma	miR-148a	Down-regulated		esophageal cancer	GI cancer
Giovanni Zarrilli 1, Francesca Galuppini 1, Valentina Angerilli 1, Giada Munari 2, Marianna Sabbadin 1, Vanni Lazzarin 1, Lorenzo Nicolè 1, Rachele Biancotti 1, Matteo Fassan 1 2	miRNAs Involved in Esophageal Carcinogenesis and miRNA-Related Therapeutic Perspectives in Esophageal Carcinoma	miR-26a	Down-regulated		esophageal cancer	GI cancer
Giovanni Zarrilli 1, Francesca Galuppini 1, Valentina Angerilli 1, Giada Munari 2, Marianna Sabbadin 1, Vanni Lazzarin 1, Lorenzo Nicolè 1, Rachele Biancotti 1, Matteo Fassan 1 2	miRNAs Involved in Esophageal Carcinogenesis and miRNA-Related Therapeutic Perspectives in Esophageal Carcinoma	miR-199 family	Down-regulated		esophageal cancer	GI cancer
Giovanni Zarrilli 1, Francesca Galuppini 1, Valentina Angerilli 1, Giada Munari 2, Marianna Sabbadin 1, Vanni Lazzarin 1, Lorenzo Nicolè 1, Rachele Biancotti 1, Matteo Fassan 1 2	miRNAs Involved in Esophageal Carcinogenesis and miRNA-Related Therapeutic Perspectives in Esophageal Carcinoma	miR-195	Down-regulated		esophageal cancer	GI cancer
Giovanni Zarrilli 1, Francesca Galuppini 1, Valentina Angerilli 1, Giada Munari 2, Marianna Sabbadin 1, Vanni Lazzarin 1, Lorenzo Nicolè 1, Rachele Biancotti 1, Matteo Fassan 1 2	miRNAs Involved in Esophageal Carcinogenesis and miRNA-Related Therapeutic Perspectives in Esophageal Carcinoma	miR-27a	Down-regulated		esophageal cancer	GI cancer
Giovanni Zarrilli 1, Francesca Galuppini 1, Valentina Angerilli 1, Giada Munari 2, Marianna Sabbadin 1, Vanni Lazzarin 1, Lorenzo Nicolè 1, Rachele Biancotti 1, Matteo Fassan 1 2	miRNAs Involved in Esophageal Carcinogenesis and miRNA-Related Therapeutic Perspectives in Esophageal Carcinoma	miR-375	Down-regulated		esophageal cancer	GI cancer
Giovanni Zarrilli 1, Francesca Galuppini 1, Valentina Angerilli 1, Giada Munari 2, Marianna Sabbadin 1, Vanni Lazzarin 1, Lorenzo Nicolè 1, Rachele Biancotti 1, Matteo Fassan 1 2	miRNAs Involved in Esophageal Carcinogenesis and miRNA-Related Therapeutic Perspectives in Esophageal Carcinoma	miR-133b	Down-regulated		esophageal cancer	GI cancer
Giovanni Zarrilli 1, Francesca Galuppini 1, Valentina Angerilli 1, Giada Munari 2, Marianna Sabbadin 1, Vanni Lazzarin 1, Lorenzo Nicolè 1, Rachele Biancotti 1, Matteo Fassan 1 2	miRNAs Involved in Esophageal Carcinogenesis and miRNA-Related Therapeutic Perspectives in Esophageal Carcinoma	miR-143	Down-regulated		esophageal cancer	GI cancer
Giovanni Zarrilli 1, Francesca Galuppini 1, Valentina Angerilli 1, Giada Munari 2, Marianna Sabbadin 1, Vanni Lazzarin 1, Lorenzo Nicolè 1, Rachele Biancotti 1, Matteo Fassan 1 2	miRNAs Involved in Esophageal Carcinogenesis and miRNA-Related Therapeutic Perspectives in Esophageal Carcinoma	miR-125b	Down-regulated		esophageal cancer	GI cancer
Wojciech Jelski 1, Barbara Mroczko 1 2	Potential Diagnostic Utility of microRNAs in Gastrointestinal Cancers	miRNA-21	Up-regulated		Gastric Cancer	GI cancer
Wojciech Jelski 1, Barbara Mroczko 1 2	Potential Diagnostic Utility of microRNAs in Gastrointestinal Cancers	miRNA-22	Up-regulated		Gastric Cancer	GI cancer
Wojciech Jelski 1, Barbara Mroczko 1 2	Potential Diagnostic Utility of microRNAs in Gastrointestinal Cancers	miRNA-29c	Up-regulated		Gastric Cancer	GI cancer
Wojciech Jelski 1, Barbara Mroczko 1 2	Potential Diagnostic Utility of microRNAs in Gastrointestinal Cancers	miRNA-148	Down-regulated		Gastric Cancer	GI cancer
Wojciech Jelski 1, Barbara Mroczko 1 2	Potential Diagnostic Utility of microRNAs in Gastrointestinal Cancers	mRNA-191	Up-regulated		Gastric Cancer	GI cancer
Wojciech Jelski 1, Barbara Mroczko 1 2	Potential Diagnostic Utility of microRNAs in Gastrointestinal Cancers	miRNA-199a-3p	Up-regulated		Gastric Cancer	GI cancer
Wojciech Jelski 1, Barbara Mroczko 1 2	Potential Diagnostic Utility of microRNAs in Gastrointestinal Cancers	miRNA-126	Down-regulated		Gastric Cancer	GI cancer
Wojciech Jelski 1, Barbara Mroczko 1 2	Potential Diagnostic Utility of microRNAs in Gastrointestinal Cancers	miRNA-185	Down-regulated		Gastric Cancer	GI cancer
Wojciech Jelski 1, Barbara Mroczko 1 2	Potential Diagnostic Utility of microRNAs in Gastrointestinal Cancers	miRNA-196a	Up-regulated		Gastric Cancer	GI cancer
Wojciech Jelski 1, Barbara Mroczko 1 2	Potential Diagnostic Utility of microRNAs in Gastrointestinal Cancers	miRNA-129	Up-regulated		Gastric Cancer	GI cancer
Wojciech Jelski 1, Barbara Mroczko 1 2	Potential Diagnostic Utility of microRNAs in Gastrointestinal Cancers	miRNA-25	Up-regulated		Gastric Cancer	GI cancer
Wojciech Jelski 1, Barbara Mroczko 1 2	Potential Diagnostic Utility of microRNAs in Gastrointestinal Cancers	miRNA-140-5p	Up-regulated		Gastric Cancer	GI cancer
Wojciech Jelski 1, Barbara Mroczko 1 2	Potential Diagnostic Utility of microRNAs in Gastrointestinal Cancers	miRNA-192	Down-regulated		Gastric Cancer	GI cancer
Wojciech Jelski 1, Barbara Mroczko 1 2	Potential Diagnostic Utility of microRNAs in Gastrointestinal Cancers	miRNA-630	Up-regulated		Gastric Cancer	GI cancer
Wojciech Jelski 1, Barbara Mroczko 1 2	Potential Diagnostic Utility of microRNAs in Gastrointestinal Cancers	miRNA-21	Up-regulated		colorectal cancer	GI cancer
Wojciech Jelski 1, Barbara Mroczko 1 2	Potential Diagnostic Utility of microRNAs in Gastrointestinal Cancers	miRNA-17-3p	Up-regulated		colorectal cancer	GI cancer
Wojciech Jelski 1, Barbara Mroczko 1 2	Potential Diagnostic Utility of microRNAs in Gastrointestinal Cancers	miRNA-92a	Up-regulated		colorectal cancer	GI cancer
Wojciech Jelski 1, Barbara Mroczko 1 2	Potential Diagnostic Utility of microRNAs in Gastrointestinal Cancers	miRNA-532-3p	Up-regulated		colorectal cancer	GI cancer
Wojciech Jelski 1, Barbara Mroczko 1 2	Potential Diagnostic Utility of microRNAs in Gastrointestinal Cancers	miRNA-195	Up-regulated		colorectal cancer	GI cancer
Wojciech Jelski 1, Barbara Mroczko 1 2	Potential Diagnostic Utility of microRNAs in Gastrointestinal Cancers	miRNA-17	Up-regulated		colorectal cancer	GI cancer
Wojciech Jelski 1, Barbara Mroczko 1 2	Potential Diagnostic Utility of microRNAs in Gastrointestinal Cancers	miRNA-331	Up-regulated		colorectal cancer	GI cancer
Wojciech Jelski 1, Barbara Mroczko 1 2	Potential Diagnostic Utility of microRNAs in Gastrointestinal Cancers	miRNA-142-3p	Up-regulated		colorectal cancer	GI cancer
Wojciech Jelski 1, Barbara Mroczko 1 2	Potential Diagnostic Utility of microRNAs in Gastrointestinal Cancers	miRNA-652	Up-regulated		colorectal cancer	GI cancer
Wojciech Jelski 1, Barbara Mroczko 1 2	Potential Diagnostic Utility of microRNAs in Gastrointestinal Cancers	miRNA-15b	Up-regulated		colorectal cancer	GI cancer
Wojciech Jelski 1, Barbara Mroczko 1 2	Potential Diagnostic Utility of microRNAs in Gastrointestinal Cancers	miRNA-29a	Up-regulated		colorectal cancer	GI cancer
Wojciech Jelski 1, Barbara Mroczko 1 2	Potential Diagnostic Utility of microRNAs in Gastrointestinal Cancers	miRNA-122	Up-regulated		colorectal cancer	GI cancer
Wojciech Jelski 1, Barbara Mroczko 1 2	Potential Diagnostic Utility of microRNAs in Gastrointestinal Cancers	miRNA-146a	Down-regulated		colorectal cancer	GI cancer
Wojciech Jelski 1, Barbara Mroczko 1 2	Potential Diagnostic Utility of microRNAs in Gastrointestinal Cancers	miRNA-210	Up-regulated		colorectal cancer	GI cancer
Wojciech Jelski 1, Barbara Mroczko 1 2	Potential Diagnostic Utility of microRNAs in Gastrointestinal Cancers	miRNA-200c	Down-regulated		colorectal cancer	GI cancer
Wojciech Jelski 1, Barbara Mroczko 1 2	Potential Diagnostic Utility of microRNAs in Gastrointestinal Cancers	miRNA-21	Up-regulated		colorectal cancer	GI cancer
Wojciech Jelski 1, Barbara Mroczko 1 2	Potential Diagnostic Utility of microRNAs in Gastrointestinal Cancers	miRNA-9	Up-regulated		esophageal cancer	GI cancer
Wojciech Jelski 1, Barbara Mroczko 1 2	Potential Diagnostic Utility of microRNAs in Gastrointestinal Cancers	miRNA-31	Up-regulated		esophageal cancer	GI cancer
Wojciech Jelski 1, Barbara Mroczko 1 2	Potential Diagnostic Utility of microRNAs in Gastrointestinal Cancers	miRNA-145	Down-regulated		esophageal cancer	GI cancer
Wojciech Jelski 1, Barbara Mroczko 1 2	Potential Diagnostic Utility of microRNAs in Gastrointestinal Cancers	miRNA-375	Down-regulated		esophageal cancer	GI cancer
Wojciech Jelski 1, Barbara Mroczko 1 2	Potential Diagnostic Utility of microRNAs in Gastrointestinal Cancers	miRNA-275	Up-regulated		esophageal cancer	GI cancer
Wojciech Jelski 1, Barbara Mroczko 1 2	Potential Diagnostic Utility of microRNAs in Gastrointestinal Cancers	miRNA-26a	Down-regulated		esophageal cancer	GI cancer
Wojciech Jelski 1, Barbara Mroczko 1 2	Potential Diagnostic Utility of microRNAs in Gastrointestinal Cancers	miRNA-203	Down-regulated		esophageal cancer	GI cancer
Wojciech Jelski 1, Barbara Mroczko 1 2	Potential Diagnostic Utility of microRNAs in Gastrointestinal Cancers	miRNA-223	Up-regulated		esophageal cancer	GI cancer
Wojciech Jelski 1, Barbara Mroczko 1 2	Potential Diagnostic Utility of microRNAs in Gastrointestinal Cancers	miRNA-100	Up-regulated		esophageal cancer	GI cancer
Wojciech Jelski 1, Barbara Mroczko 1 2	Potential Diagnostic Utility of microRNAs in Gastrointestinal Cancers	miRNA-25	Up-regulated		esophageal cancer	GI cancer
Wojciech Jelski 1, Barbara Mroczko 1 2	Potential Diagnostic Utility of microRNAs in Gastrointestinal Cancers	miRNA-296-5p	Up-regulated		esophageal cancer	GI cancer
Li-Li Mei, Yun-Tan Qiu, Bing Zhang, Zhi-Zhou Shi	MicroRNAs in esophageal squamous cell carcinoma: Potential biomarkers and therapeutic targets	miR-92a	Down-regulated		esophageal squamous cell carcinoma	GI cancer
Li-Li Mei, Yun-Tan Qiu, Bing Zhang, Zhi-Zhou Shi	MicroRNAs in esophageal squamous cell carcinoma: Potential biomarkers and therapeutic targets	miR-296	Up-regulated		esophageal squamous cell carcinoma	GI cancer
Li-Li Mei, Yun-Tan Qiu, Bing Zhang, Zhi-Zhou Shi	MicroRNAs in esophageal squamous cell carcinoma: Potential biomarkers and therapeutic targets	miR-205	Down-regulated		esophageal squamous cell carcinoma	GI cancer
Li-Li Mei, Yun-Tan Qiu, Bing Zhang, Zhi-Zhou Shi	MicroRNAs in esophageal squamous cell carcinoma: Potential biomarkers and therapeutic targets	miR-145	Down-regulated		esophageal squamous cell carcinoma	GI cancer
						GI cancer
Li-Li Mei, Yun-Tan Qiu, Bing Zhang, Zhi-Zhou Shi	MicroRNAs in esophageal squamous cell carcinoma: Potential biomarkers and therapeutic targets	miR-133a	Down-regulated		esophageal squamous cell carcinoma	GI cancer
Li-Li Mei, Yun-Tan Qiu, Bing Zhang, Zhi-Zhou Shi	MicroRNAs in esophageal squamous cell carcinoma: Potential biomarkers and therapeutic targets	miR-143	Down-regulated		esophageal squamous cell carcinoma	GI cancer
Li-Li Mei, Yun-Tan Qiu, Bing Zhang, Zhi-Zhou Shi	MicroRNAs in esophageal squamous cell carcinoma: Potential biomarkers and therapeutic targets	miR-98	Down-regulated		esophageal squamous cell carcinoma	GI cancer
Li-Li Mei, Yun-Tan Qiu, Bing Zhang, Zhi-Zhou Shi	MicroRNAs in esophageal squamous cell carcinoma: Potential biomarkers and therapeutic targets	miR-214	Down-regulated		esophageal squamous cell carcinoma	GI cancer
Li-Li Mei, Yun-Tan Qiu, Bing Zhang, Zhi-Zhou Shi	MicroRNAs in esophageal squamous cell carcinoma: Potential biomarkers and therapeutic targets	miR-483	Up-regulated		esophageal squamous cell carcinoma	GI cancer
Li-Li Mei, Yun-Tan Qiu, Bing Zhang, Zhi-Zhou Shi	MicroRNAs in esophageal squamous cell carcinoma: Potential biomarkers and therapeutic targets	miR-142–3p	Up-regulated		esophageal squamous cell carcinoma	GI cancer
Li-Li Mei, Yun-Tan Qiu, Bing Zhang, Zhi-Zhou Shi	MicroRNAs in esophageal squamous cell carcinoma: Potential biomarkers and therapeutic targets	miR-21	Up-regulated		esophageal squamous cell carcinoma	GI cancer
Li-Li Mei, Yun-Tan Qiu, Bing Zhang, Zhi-Zhou Shi	MicroRNAs in esophageal squamous cell carcinoma: Potential biomarkers and therapeutic targets	miR-181b	Up-regulated		esophageal squamous cell carcinoma	GI cancer
Li-Li Mei, Yun-Tan Qiu, Bing Zhang, Zhi-Zhou Shi	MicroRNAs in esophageal squamous cell carcinoma: Potential biomarkers and therapeutic targets	miR-146b	Up-regulated		esophageal squamous cell carcinoma	GI cancer
Li-Li Mei, Yun-Tan Qiu, Bing Zhang, Zhi-Zhou Shi	MicroRNAs in esophageal squamous cell carcinoma: Potential biomarkers and therapeutic targets	miR-25	Up-regulated		esophageal squamous cell carcinoma	GI cancer
Li-Li Mei, Yun-Tan Qiu, Bing Zhang, Zhi-Zhou Shi	MicroRNAs in esophageal squamous cell carcinoma: Potential biomarkers and therapeutic targets	miR-150	Down-regulated		esophageal squamous cell carcinoma	GI cancer
Li-Li Mei, Yun-Tan Qiu, Bing Zhang, Zhi-Zhou Shi	MicroRNAs in esophageal squamous cell carcinoma: Potential biomarkers and therapeutic targets	miR-99a	Down-regulated		esophageal squamous cell carcinoma	GI cancer
Li-Li Mei, Yun-Tan Qiu, Bing Zhang, Zhi-Zhou Shi	MicroRNAs in esophageal squamous cell carcinoma: Potential biomarkers and therapeutic targets	miR-100	Up-regulated		esophageal squamous cell carcinoma	GI cancer
Li-Li Mei, Yun-Tan Qiu, Bing Zhang, Zhi-Zhou Shi	MicroRNAs in esophageal squamous cell carcinoma: Potential biomarkers and therapeutic targets	miR-375	Down-regulated		esophageal squamous cell carcinoma	GI cancer
Li-Li Mei, Yun-Tan Qiu, Bing Zhang, Zhi-Zhou Shi	MicroRNAs in esophageal squamous cell carcinoma: Potential biomarkers and therapeutic targets	miR-139–5p	Up-regulated		esophageal squamous cell carcinoma	GI cancer
Li-Li Mei, Yun-Tan Qiu, Bing Zhang, Zhi-Zhou Shi	MicroRNAs in esophageal squamous cell carcinoma: Potential biomarkers and therapeutic targets	miR-302b	Down-regulated		esophageal squamous cell carcinoma	GI cancer
Li-Li Mei, Yun-Tan Qiu, Bing Zhang, Zhi-Zhou Shi	MicroRNAs in esophageal squamous cell carcinoma: Potential biomarkers and therapeutic targets	miR-655	Up-regulated		esophageal squamous cell carcinoma	GI cancer
Li-Li Mei, Yun-Tan Qiu, Bing Zhang, Zhi-Zhou Shi	MicroRNAs in esophageal squamous cell carcinoma: Potential biomarkers and therapeutic targets	miR-223	Up-regulated		esophageal squamous cell carcinoma	GI cancer
Li-Li Mei, Yun-Tan Qiu, Bing Zhang, Zhi-Zhou Shi	MicroRNAs in esophageal squamous cell carcinoma: Potential biomarkers and therapeutic targets	miR-200c	Up-regulated		esophageal squamous cell carcinoma	GI cancer
Li-Li Mei, Yun-Tan Qiu, Bing Zhang, Zhi-Zhou Shi	MicroRNAs in esophageal squamous cell carcinoma: Potential biomarkers and therapeutic targets	miR-22	Down-regulated		esophageal squamous cell carcinoma	GI cancer
Li-Li Mei, Yun-Tan Qiu, Bing Zhang, Zhi-Zhou Shi	MicroRNAs in esophageal squamous cell carcinoma: Potential biomarkers and therapeutic targets	miR-17	Up-regulated		esophageal squamous cell carcinoma	GI cancer
Li-Li Mei, Yun-Tan Qiu, Bing Zhang, Zhi-Zhou Shi	MicroRNAs in esophageal squamous cell carcinoma: Potential biomarkers and therapeutic targets	miR-18a	Up-regulated		esophageal squamous cell carcinoma	GI cancer
Li-Li Mei, Yun-Tan Qiu, Bing Zhang, Zhi-Zhou Shi	MicroRNAs in esophageal squamous cell carcinoma: Potential biomarkers and therapeutic targets	miR-19a	Up-regulated		esophageal squamous cell carcinoma	GI cancer
Li-Li Mei, Yun-Tan Qiu, Bing Zhang, Zhi-Zhou Shi	MicroRNAs in esophageal squamous cell carcinoma: Potential biomarkers and therapeutic targets	miR-9	Up-regulated		esophageal squamous cell carcinoma	GI cancer
Li-Li Mei, Yun-Tan Qiu, Bing Zhang, Zhi-Zhou Shi	MicroRNAs in esophageal squamous cell carcinoma: Potential biomarkers and therapeutic targets	miR-133b	Down-regulated		esophageal squamous cell carcinoma	GI cancer
Li-Li Mei, Yun-Tan Qiu, Bing Zhang, Zhi-Zhou Shi	MicroRNAs in esophageal squamous cell carcinoma: Potential biomarkers and therapeutic targets	miR-195	Down-regulated		esophageal squamous cell carcinoma	GI cancer
Li-Li Mei, Yun-Tan Qiu, Bing Zhang, Zhi-Zhou Shi	MicroRNAs in esophageal squamous cell carcinoma: Potential biomarkers and therapeutic targets	miR-200b	Down-regulated		esophageal squamous cell carcinoma	GI cancer
Li-Li Mei, Yun-Tan Qiu, Bing Zhang, Zhi-Zhou Shi	MicroRNAs in esophageal squamous cell carcinoma: Potential biomarkers and therapeutic targets	miR-335	Down-regulated		esophageal squamous cell carcinoma	GI cancer
Li-Li Mei, Yun-Tan Qiu, Bing Zhang, Zhi-Zhou Shi	MicroRNAs in esophageal squamous cell carcinoma: Potential biomarkers and therapeutic targets	miR-1294	Down-regulated		esophageal squamous cell carcinoma	GI cancer
Li-Li Mei, Yun-Tan Qiu, Bing Zhang, Zhi-Zhou Shi	MicroRNAs in esophageal squamous cell carcinoma: Potential biomarkers and therapeutic targets	miR-148a	Down-regulated		esophageal squamous cell carcinoma	GI cancer
Li-Li Mei, Yun-Tan Qiu, Bing Zhang, Zhi-Zhou Shi	MicroRNAs in esophageal squamous cell carcinoma: Potential biomarkers and therapeutic targets	miR-382	Up-regulated		esophageal squamous cell carcinoma	GI cancer
Li-Li Mei, Yun-Tan Qiu, Bing Zhang, Zhi-Zhou Shi	MicroRNAs in esophageal squamous cell carcinoma: Potential biomarkers and therapeutic targets	miR-25	Up-regulated		esophageal squamous cell carcinoma	GI cancer
Li-Li Mei, Yun-Tan Qiu, Bing Zhang, Zhi-Zhou Shi	MicroRNAs in esophageal squamous cell carcinoma: Potential biomarkers and therapeutic targets	miR-296	Down-regulated		esophageal squamous cell carcinoma	GI cancer
Li-Li Mei, Yun-Tan Qiu, Bing Zhang, Zhi-Zhou Shi	MicroRNAs in esophageal squamous cell carcinoma: Potential biomarkers and therapeutic targets	miR-296	Down-regulated		esophageal squamous cell carcinoma	GI cancer
Li-Li Mei, Yun-Tan Qiu, Bing Zhang, Zhi-Zhou Shi	MicroRNAs in esophageal squamous cell carcinoma: Potential biomarkers and therapeutic targets	miR-655	Up-regulated		esophageal squamous cell carcinoma	GI cancer
Li-Li Mei, Yun-Tan Qiu, Bing Zhang, Zhi-Zhou Shi	MicroRNAs in esophageal squamous cell carcinoma: Potential biomarkers and therapeutic targets	miR-21	Down-regulated		esophageal squamous cell carcinoma	GI cancer
Li-Li Mei, Yun-Tan Qiu, Bing Zhang, Zhi-Zhou Shi	MicroRNAs in esophageal squamous cell carcinoma: Potential biomarkers and therapeutic targets	miR-150	Up-regulated		esophageal squamous cell carcinoma	GI cancer
Li-Li Mei, Yun-Tan Qiu, Bing Zhang, Zhi-Zhou Shi	MicroRNAs in esophageal squamous cell carcinoma: Potential biomarkers and therapeutic targets	miR-99a/miR-100	Up-regulated		esophageal squamous cell carcinoma	GI cancer
Li-Li Mei, Yun-Tan Qiu, Bing Zhang, Zhi-Zhou Shi	MicroRNAs in esophageal squamous cell carcinoma: Potential biomarkers and therapeutic targets	miR-100	Up-regulated		esophageal squamous cell carcinoma	GI cancer
Li-Li Mei, Yun-Tan Qiu, Bing Zhang, Zhi-Zhou Shi	MicroRNAs in esophageal squamous cell carcinoma: Potential biomarkers and therapeutic targets	miR-375	Up-regulated		esophageal squamous cell carcinoma	GI cancer
Li-Li Mei, Yun-Tan Qiu, Bing Zhang, Zhi-Zhou Shi	MicroRNAs in esophageal squamous cell carcinoma: Potential biomarkers and therapeutic targets	miR-375	Down-regulated		esophageal squamous cell carcinoma	GI cancer
Li-Li Mei, Yun-Tan Qiu, Bing Zhang, Zhi-Zhou Shi	MicroRNAs in esophageal squamous cell carcinoma: Potential biomarkers and therapeutic targets	miR-22	Up-regulated		esophageal squamous cell carcinoma	GI cancer
Li-Li Mei, Yun-Tan Qiu, Bing Zhang, Zhi-Zhou Shi	MicroRNAs in esophageal squamous cell carcinoma: Potential biomarkers and therapeutic targets	miR-195	Up-regulated		esophageal squamous cell carcinoma	GI cancer
Li-Li Mei, Yun-Tan Qiu, Bing Zhang, Zhi-Zhou Shi	MicroRNAs in esophageal squamous cell carcinoma: Potential biomarkers and therapeutic targets	miR-200b	Up-regulated		esophageal squamous cell carcinoma	GI cancer
Chandra Kishore 1, Devarajan Karunagaran 2	Non-coding RNAs as emerging regulators and biomarkers in colorectal cancer	miRNA-1246	Up-regulated	serum	colorectal cancer	GI cancer
Chandra Kishore 1, Devarajan Karunagaran 2	Non-coding RNAs as emerging regulators and biomarkers in colorectal cancer	miRNA-21	Up-regulated	serum	colorectal cancer	GI cancer
Chandra Kishore 1, Devarajan Karunagaran 2	Non-coding RNAs as emerging regulators and biomarkers in colorectal cancer	miRNA-23A	Up-regulated	serum	colorectal cancer	GI cancer
Chandra Kishore 1, Devarajan Karunagaran 2	Non-coding RNAs as emerging regulators and biomarkers in colorectal cancer	miRNA-92A	Up-regulated	serum	colorectal cancer	GI cancer
Chandra Kishore 1, Devarajan Karunagaran 2	Non-coding RNAs as emerging regulators and biomarkers in colorectal cancer	miRNA-486-5P	Up-regulated	serum	colorectal cancer	GI cancer
Chandra Kishore 1, Devarajan Karunagaran 2	Non-coding RNAs as emerging regulators and biomarkers in colorectal cancer	miRNA-17	Up-regulated	serum	colorectal cancer	GI cancer
Chandra Kishore 1, Devarajan Karunagaran 2	Non-coding RNAs as emerging regulators and biomarkers in colorectal cancer	miRNA-19A	Up-regulated	serum	colorectal cancer	GI cancer
Chandra Kishore 1, Devarajan Karunagaran 2	Non-coding RNAs as emerging regulators and biomarkers in colorectal cancer	miRNA-548C-5P	Downregulated	serum	colorectal cancer	GI cancer
Chandra Kishore 1, Devarajan Karunagaran 2	Non-coding RNAs as emerging regulators and biomarkers in colorectal cancer	miRNA-125A-3P	Upregulated	plasma	colorectal cancer	GI cancer
Chandra Kishore 1, Devarajan Karunagaran 2	Non-coding RNAs as emerging regulators and biomarkers in colorectal cancer	miRNA-1246	Upregulated	plasma	colorectal cancer	GI cancer
Chandra Kishore 1, Devarajan Karunagaran 2	Non-coding RNAs as emerging regulators and biomarkers in colorectal cancer	miRNA-23A	Upregulated	plasma	colorectal cancer	GI cancer
Chandra Kishore 1, Devarajan Karunagaran 2	Non-coding RNAs as emerging regulators and biomarkers in colorectal cancer	miRNA-125A-5P	Downregulated	plasma	colorectal cancer	GI cancer
Esmat Abdi 1, Saeid Latifi-Navid 1, Fatemeh Abdi 2, Zahra Taherian-Esfahani 3	Emerging circulating MiRNAs and LncRNAs in upper gastrointestinal cancers	miR-10a	Up-regulated,	Serum	esophageal cancer	GI cancer
Esmat Abdi 1, Saeid Latifi-Navid 1, Fatemeh Abdi 2, Zahra Taherian-Esfahani 3	Emerging circulating MiRNAs and LncRNAs in upper gastrointestinal cancers	miR-22	Up-regulated	Serum	esophageal cancer	GI cancer
Esmat Abdi 1, Saeid Latifi-Navid 1, Fatemeh Abdi 2, Zahra Taherian-Esfahani 3	Emerging circulating MiRNAs and LncRNAs in upper gastrointestinal cancers	miR-100	Up-regulated	Serum	esophageal cancer	GI cancer
Esmat Abdi 1, Saeid Latifi-Navid 1, Fatemeh Abdi 2, Zahra Taherian-Esfahani 3	Emerging circulating MiRNAs and LncRNAs in upper gastrointestinal cancers	miR-148b	Up-regulated	Serum	esophageal cancer	GI cancer
Esmat Abdi 1, Saeid Latifi-Navid 1, Fatemeh Abdi 2, Zahra Taherian-Esfahani 3	Emerging circulating MiRNAs and LncRNAs in upper gastrointestinal cancers	miR-223	Up-regulated	Serum	esophageal cancer	GI cancer
Esmat Abdi 1, Saeid Latifi-Navid 1, Fatemeh Abdi 2, Zahra Taherian-Esfahani 3	Emerging circulating MiRNAs and LncRNAs in upper gastrointestinal cancers	miR-133a	Up-regulated	Serum	esophageal cancer	GI cancer
Esmat Abdi 1, Saeid Latifi-Navid 1, Fatemeh Abdi 2, Zahra Taherian-Esfahani 3	Emerging circulating MiRNAs and LncRNAs in upper gastrointestinal cancers	miR-127-3p	Up-regulated	Serum	esophageal cancer	GI cancer
Esmat Abdi 1, Saeid Latifi-Navid 1, Fatemeh Abdi 2, Zahra Taherian-Esfahani 3	Emerging circulating MiRNAs and LncRNAs in upper gastrointestinal cancers	miR-25-3p, miR-151a-3p	Up-regulated	Serum	esophageal cancer	GI cancer
Esmat Abdi 1, Saeid Latifi-Navid 1, Fatemeh Abdi 2, Zahra Taherian-Esfahani 3	Emerging circulating MiRNAs and LncRNAs in upper gastrointestinal cancers	miR-100-5p, miR-375	Down-regulated	Serum	esophageal cancer	GI cancer
Esmat Abdi 1, Saeid Latifi-Navid 1, Fatemeh Abdi 2, Zahra Taherian-Esfahani 3	Emerging circulating MiRNAs and LncRNAs in upper gastrointestinal cancers	miR-223, miR-375	Down-regulated	Serum	esophageal cancer	GI cancer
Esmat Abdi 1, Saeid Latifi-Navid 1, Fatemeh Abdi 2, Zahra Taherian-Esfahani 3	Emerging circulating MiRNAs and LncRNAs in upper gastrointestinal cancers	miR-21, miR-375	Up-regulated	Serum	esophageal cancer	GI cancer
Esmat Abdi 1, Saeid Latifi-Navid 1, Fatemeh Abdi 2, Zahra Taherian-Esfahani 3	Emerging circulating MiRNAs and LncRNAs in upper gastrointestinal cancers	miR-21	Up-regulated	Serum	esophageal cancer	GI cancer
Esmat Abdi 1, Saeid Latifi-Navid 1, Fatemeh Abdi 2, Zahra Taherian-Esfahani 3	Emerging circulating MiRNAs and LncRNAs in upper gastrointestinal cancers	miR 25	Up-regulated	Serum	esophageal cancer	GI cancer
Esmat Abdi 1, Saeid Latifi-Navid 1, Fatemeh Abdi 2, Zahra Taherian-Esfahani 3	Emerging circulating MiRNAs and LncRNAs in upper gastrointestinal cancers	miR-145	Up-regulated	Serum	esophageal cancer	GI cancer
Esmat Abdi 1, Saeid Latifi-Navid 1, Fatemeh Abdi 2, Zahra Taherian-Esfahani 3	Emerging circulating MiRNAs and LncRNAs in upper gastrointestinal cancers	miR-367	Down-regulated	Serum	esophageal cancer	GI cancer
Esmat Abdi 1, Saeid Latifi-Navid 1, Fatemeh Abdi 2, Zahra Taherian-Esfahani 3	Emerging circulating MiRNAs and LncRNAs in upper gastrointestinal cancers	miR-200 c	Up-regulated	Serum	esophageal cancer	GI cancer
Esmat Abdi 1, Saeid Latifi-Navid 1, Fatemeh Abdi 2, Zahra Taherian-Esfahani 3	Emerging circulating MiRNAs and LncRNAs in upper gastrointestinal cancers	miRNA-718	Down-regulated	plasma	esophageal cancer	GI cancer
Esmat Abdi 1, Saeid Latifi-Navid 1, Fatemeh Abdi 2, Zahra Taherian-Esfahani 3	Emerging circulating MiRNAs and LncRNAs in upper gastrointestinal cancers	miR-1246	Up-regulated,	Serum	esophageal cancer	GI cancer
Esmat Abdi 1, Saeid Latifi-Navid 1, Fatemeh Abdi 2, Zahra Taherian-Esfahani 3	Emerging circulating MiRNAs and LncRNAs in upper gastrointestinal cancers	miR-146a	Down-regulated	Serum	esophageal cancer	GI cancer
Esmat Abdi 1, Saeid Latifi-Navid 1, Fatemeh Abdi 2, Zahra Taherian-Esfahani 3	Emerging circulating MiRNAs and LncRNAs in upper gastrointestinal cancers	miR-21	Up-regulated,	plasma	esophageal cancer	GI cancer
Esmat Abdi 1, Saeid Latifi-Navid 1, Fatemeh Abdi 2, Zahra Taherian-Esfahani 3	Emerging circulating MiRNAs and LncRNAs in upper gastrointestinal cancers	miR-223	Up-regulated,	plasma	esophageal cancer	GI cancer
Esmat Abdi 1, Saeid Latifi-Navid 1, Fatemeh Abdi 2, Zahra Taherian-Esfahani 3	Emerging circulating MiRNAs and LncRNAs in upper gastrointestinal cancers	miR-375	Down-regulated	plasma	esophageal cancer	GI cancer
Esmat Abdi 1, Saeid Latifi-Navid 1, Fatemeh Abdi 2, Zahra Taherian-Esfahani 3	Emerging circulating MiRNAs and LncRNAs in upper gastrointestinal cancers	miR-31	Up-regulated,	Serum	esophageal cancer	GI cancer
Esmat Abdi 1, Saeid Latifi-Navid 1, Fatemeh Abdi 2, Zahra Taherian-Esfahani 3	Emerging circulating MiRNAs and LncRNAs in upper gastrointestinal cancers	miR-1322	Up-regulated,	Serum	esophageal cancer	GI cancer
Esmat Abdi 1, Saeid Latifi-Navid 1, Fatemeh Abdi 2, Zahra Taherian-Esfahani 3	Emerging circulating MiRNAs and LncRNAs in upper gastrointestinal cancers	miR-1246	Up-regulated,	Serum	esophageal cancer	GI cancer
Esmat Abdi 1, Saeid Latifi-Navid 1, Fatemeh Abdi 2, Zahra Taherian-Esfahani 3	Emerging circulating MiRNAs and LncRNAs in upper gastrointestinal cancers	miR-16, miR-21	Up-regulated,	plasma	esophageal cancer	GI cancer
Esmat Abdi 1, Saeid Latifi-Navid 1, Fatemeh Abdi 2, Zahra Taherian-Esfahani 3	Emerging circulating MiRNAs and LncRNAs in upper gastrointestinal cancers	miR-185	Up-regulated,	plasma	esophageal cancer	GI cancer
Esmat Abdi 1, Saeid Latifi-Navid 1, Fatemeh Abdi 2, Zahra Taherian-Esfahani 3	Emerging circulating MiRNAs and LncRNAs in upper gastrointestinal cancers	miR-375	Up-regulated,	plasma	esophageal cancer	GI cancer
Esmat Abdi 1, Saeid Latifi-Navid 1, Fatemeh Abdi 2, Zahra Taherian-Esfahani 3	Emerging circulating MiRNAs and LncRNAs in upper gastrointestinal cancers	miR-155	Down-regulated	plasma	esophageal cancer	GI cancer
Esmat Abdi 1, Saeid Latifi-Navid 1, Fatemeh Abdi 2, Zahra Taherian-Esfahani 3	Emerging circulating MiRNAs and LncRNAs in upper gastrointestinal cancers	miR-218	Down-regulated	Serum	esophageal cancer	GI cancer
Esmat Abdi 1, Saeid Latifi-Navid 1, Fatemeh Abdi 2, Zahra Taherian-Esfahani 3	Emerging circulating MiRNAs and LncRNAs in upper gastrointestinal cancers	miR-20a	upregulated	plasma	esophageal cancer	GI cancer
Esmat Abdi 1, Saeid Latifi-Navid 1, Fatemeh Abdi 2, Zahra Taherian-Esfahani 3	Emerging circulating MiRNAs and LncRNAs in upper gastrointestinal cancers	let-7a	Down-regulated	plasma	esophageal cancer	GI cancer
Esmat Abdi 1, Saeid Latifi-Navid 1, Fatemeh Abdi 2, Zahra Taherian-Esfahani 3	Emerging circulating MiRNAs and LncRNAs in upper gastrointestinal cancers	miR-18a	upregulated	plasma	esophageal cancer	GI cancer
Esmat Abdi 1, Saeid Latifi-Navid 1, Fatemeh Abdi 2, Zahra Taherian-Esfahani 3	Emerging circulating MiRNAs and LncRNAs in upper gastrointestinal cancers	miR-107	Down-regulated	Serum	esophageal cancer	GI cancer
Esmat Abdi 1, Saeid Latifi-Navid 1, Fatemeh Abdi 2, Zahra Taherian-Esfahani 3	Emerging circulating MiRNAs and LncRNAs in upper gastrointestinal cancers	miR-613	Down-regulated	Serum	esophageal cancer	GI cancer
Esmat Abdi 1, Saeid Latifi-Navid 1, Fatemeh Abdi 2, Zahra Taherian-Esfahani 3	Emerging circulating MiRNAs and LncRNAs in upper gastrointestinal cancers	miR-365	upregulated	Serum	esophageal cancer	GI cancer
Esmat Abdi 1, Saeid Latifi-Navid 1, Fatemeh Abdi 2, Zahra Taherian-Esfahani 3	Emerging circulating MiRNAs and LncRNAs in upper gastrointestinal cancers	miR-129	upregulated	Serum	esophageal cancer	GI cancer
Esmat Abdi 1, Saeid Latifi-Navid 1, Fatemeh Abdi 2, Zahra Taherian-Esfahani 3	Emerging circulating MiRNAs and LncRNAs in upper gastrointestinal cancers	miR-10b	Down-regulated	Serum	esophageal cancer	GI cancer
Esmat Abdi 1, Saeid Latifi-Navid 1, Fatemeh Abdi 2, Zahra Taherian-Esfahani 3	Emerging circulating MiRNAs and LncRNAs in upper gastrointestinal cancers	miR-29 c	Down-regulated	Serum	esophageal cancer	GI cancer
Esmat Abdi 1, Saeid Latifi-Navid 1, Fatemeh Abdi 2, Zahra Taherian-Esfahani 3	Emerging circulating MiRNAs and LncRNAs in upper gastrointestinal cancers	miR-205	Down-regulated	Serum	esophageal cancer	GI cancer
Esmat Abdi 1, Saeid Latifi-Navid 1, Fatemeh Abdi 2, Zahra Taherian-Esfahani 3	Emerging circulating MiRNAs and LncRNAs in upper gastrointestinal cancers	miR-10b	Down-regulated	plasma	esophageal cancer	GI cancer
Esmat Abdi 1, Saeid Latifi-Navid 1, Fatemeh Abdi 2, Zahra Taherian-Esfahani 3	Emerging circulating MiRNAs and LncRNAs in upper gastrointestinal cancers	miR-25, miR-100, miR193-3p, miR-194, miR-223, miR337-5p and miR-483-5p,	upregulated	Serum	esophageal cancer	GI cancer
Esmat Abdi 1, Saeid Latifi-Navid 1, Fatemeh Abdi 2, Zahra Taherian-Esfahani 3	Emerging circulating MiRNAs and LncRNAs in upper gastrointestinal cancers	miR-9	upregulated	plasma	esophageal cancer	GI cancer
Esmat Abdi 1, Saeid Latifi-Navid 1, Fatemeh Abdi 2, Zahra Taherian-Esfahani 3	Emerging circulating MiRNAs and LncRNAs in upper gastrointestinal cancers	miR 23a-5p, miR-193b-5p, miR-873-3p	upregulated	Serum	esophageal cancer	GI cancer
Esmat Abdi 1, Saeid Latifi-Navid 1, Fatemeh Abdi 2, Zahra Taherian-Esfahani 3	Emerging circulating MiRNAs and LncRNAs in upper gastrointestinal cancers	miR-331–3p	Down-regulated	Serum	esophageal cancer	GI cancer
Esmat Abdi 1, Saeid Latifi-Navid 1, Fatemeh Abdi 2, Zahra Taherian-Esfahani 3	Emerging circulating MiRNAs and LncRNAs in upper gastrointestinal cancers	miR-20b-5p, miR-28-3p, miR192-5p, miR-223-3p, miR296-5p	upregulated	Serum, exosomes	esophageal cancer	GI cancer
Esmat Abdi 1, Saeid Latifi-Navid 1, Fatemeh Abdi 2, Zahra Taherian-Esfahani 3	Emerging circulating MiRNAs and LncRNAs in upper gastrointestinal cancers	miR16-5p, miR-25- 3p/miR-320a, let-7e-5p/ miR-15b-5p, miR30a-5p/ miR-324-5p, miR-17-5p/ miR-194-5p	Dys-regulated	SerumExosomes	esophageal cancer	GI cancer
Esmat Abdi 1, Saeid Latifi-Navid 1, Fatemeh Abdi 2, Zahra Taherian-Esfahani 3	Emerging circulating MiRNAs and LncRNAs in upper gastrointestinal cancers	miR-1, miR-20a, miR-27a, miR-34a, miR-423-5p	Up-regulated	Serum	gastric cancer	GI cancer
Esmat Abdi 1, Saeid Latifi-Navid 1, Fatemeh Abdi 2, Zahra Taherian-Esfahani 3	Emerging circulating MiRNAs and LncRNAs in upper gastrointestinal cancers	miR-15b-5p	Up-regulated	plasma	gastric cancer	GI cancer
Esmat Abdi 1, Saeid Latifi-Navid 1, Fatemeh Abdi 2, Zahra Taherian-Esfahani 3	Emerging circulating MiRNAs and LncRNAs in upper gastrointestinal cancers	miR-223	Up-regulated	plasma	gastric cancer	GI cancer
Esmat Abdi 1, Saeid Latifi-Navid 1, Fatemeh Abdi 2, Zahra Taherian-Esfahani 3	Emerging circulating MiRNAs and LncRNAs in upper gastrointestinal cancers	miR-16	Up-regulated	Serum	gastric cancer	GI cancer
Esmat Abdi 1, Saeid Latifi-Navid 1, Fatemeh Abdi 2, Zahra Taherian-Esfahani 3	Emerging circulating MiRNAs and LncRNAs in upper gastrointestinal cancers	miR-100	Up-regulated	Serum	gastric cancer	GI cancer
Esmat Abdi 1, Saeid Latifi-Navid 1, Fatemeh Abdi 2, Zahra Taherian-Esfahani 3	Emerging circulating MiRNAs and LncRNAs in upper gastrointestinal cancers	miR-518 f, miR-130a, miR-212, miR220, miR-433, miR-518d, miR-331, miR-19a, miR-365, miR-374, miR296, miR-323-3p, miR-21, miR146b, miR-146a, miR-106a, miR223, miR-19b, miR-451, miR-30 c	Up-regulated	Serum	gastric cancer	GI cancer
Esmat Abdi 1, Saeid Latifi-Navid 1, Fatemeh Abdi 2, Zahra Taherian-Esfahani 3	Emerging circulating MiRNAs and LncRNAs in upper gastrointestinal cancers	miR-23a, miR-103, miR-221a	Up-regulated	plasma	gastric cancer	GI cancer
Esmat Abdi 1, Saeid Latifi-Navid 1, Fatemeh Abdi 2, Zahra Taherian-Esfahani 3	Emerging circulating MiRNAs and LncRNAs in upper gastrointestinal cancers	miR-378, miR −346, miR −486-5p, miR −200b, miR −196a, miR −141, miR-484	Down-regulated	plasma	gastric cancer	GI cancer
Esmat Abdi 1, Saeid Latifi-Navid 1, Fatemeh Abdi 2, Zahra Taherian-Esfahani 3	Emerging circulating MiRNAs and LncRNAs in upper gastrointestinal cancers	miR-23b	Up-regulated	plasma	gastric cancer	GI cancer
Esmat Abdi 1, Saeid Latifi-Navid 1, Fatemeh Abdi 2, Zahra Taherian-Esfahani 3	Emerging circulating MiRNAs and LncRNAs in upper gastrointestinal cancers	miR-26a	Down-regulated	plasma	gastric cancer	GI cancer
Esmat Abdi 1, Saeid Latifi-Navid 1, Fatemeh Abdi 2, Zahra Taherian-Esfahani 3	Emerging circulating MiRNAs and LncRNAs in upper gastrointestinal cancers	miR-142-3p	Down-regulated	plasma	gastric cancer	GI cancer
Esmat Abdi 1, Saeid Latifi-Navid 1, Fatemeh Abdi 2, Zahra Taherian-Esfahani 3	Emerging circulating MiRNAs and LncRNAs in upper gastrointestinal cancers	miR-148a	Down-regulated	plasma	gastric cancer	GI cancer
Esmat Abdi 1, Saeid Latifi-Navid 1, Fatemeh Abdi 2, Zahra Taherian-Esfahani 3	Emerging circulating MiRNAs and LncRNAs in upper gastrointestinal cancers	miR-195	Down-regulated	plasma	gastric cancer	GI cancer
Esmat Abdi 1, Saeid Latifi-Navid 1, Fatemeh Abdi 2, Zahra Taherian-Esfahani 3	Emerging circulating MiRNAs and LncRNAs in upper gastrointestinal cancers	miR-221, miR-744, and miR-376 c	Up-regulated	Serum	gastric cancer	GI cancer
Esmat Abdi 1, Saeid Latifi-Navid 1, Fatemeh Abdi 2, Zahra Taherian-Esfahani 3	Emerging circulating MiRNAs and LncRNAs in upper gastrointestinal cancers	miR-31, miR-181b, miR-203, miR-21, miR-92a	Down-regulated	Serum	gastric cancer	GI cancer
Esmat Abdi 1, Saeid Latifi-Navid 1, Fatemeh Abdi 2, Zahra Taherian-Esfahani 3	Emerging circulating MiRNAs and LncRNAs in upper gastrointestinal cancers	miR-25	Up-regulated	Serum	gastric cancer	GI cancer
Esmat Abdi 1, Saeid Latifi-Navid 1, Fatemeh Abdi 2, Zahra Taherian-Esfahani 3	Emerging circulating MiRNAs and LncRNAs in upper gastrointestinal cancers	miR-32	Up-regulated	plasma	gastric cancer	GI cancer
Esmat Abdi 1, Saeid Latifi-Navid 1, Fatemeh Abdi 2, Zahra Taherian-Esfahani 3	Emerging circulating MiRNAs and LncRNAs in upper gastrointestinal cancers	miR-17	Down-regulated	Serum	gastric cancer	GI cancer
Esmat Abdi 1, Saeid Latifi-Navid 1, Fatemeh Abdi 2, Zahra Taherian-Esfahani 3	Emerging circulating MiRNAs and LncRNAs in upper gastrointestinal cancers	miR-106b	Down-regulated	Serum	gastric cancer	GI cancer
Esmat Abdi 1, Saeid Latifi-Navid 1, Fatemeh Abdi 2, Zahra Taherian-Esfahani 3	Emerging circulating MiRNAs and LncRNAs in upper gastrointestinal cancers	miR-106	upregulaterd	whole blood	gastric cancer	GI cancer
Esmat Abdi 1, Saeid Latifi-Navid 1, Fatemeh Abdi 2, Zahra Taherian-Esfahani 3	Emerging circulating MiRNAs and LncRNAs in upper gastrointestinal cancers	miR-17	upregulaterd	whole blood	gastric cancer	GI cancer
Esmat Abdi 1, Saeid Latifi-Navid 1, Fatemeh Abdi 2, Zahra Taherian-Esfahani 3	Emerging circulating MiRNAs and LncRNAs in upper gastrointestinal cancers	miR-16, miR-25, miR-92a, miR-451, miR-486-5p	Up-regulated	plasma	gastric cancer	GI cancer
Esmat Abdi 1, Saeid Latifi-Navid 1, Fatemeh Abdi 2, Zahra Taherian-Esfahani 3	Emerging circulating MiRNAs and LncRNAs in upper gastrointestinal cancers	miR-223	upregulaterd	plasma	gastric cancer	GI cancer
Esmat Abdi 1, Saeid Latifi-Navid 1, Fatemeh Abdi 2, Zahra Taherian-Esfahani 3	Emerging circulating MiRNAs and LncRNAs in upper gastrointestinal cancers	miR-21	upregulaterd	plasma	gastric cancer	GI cancer
Esmat Abdi 1, Saeid Latifi-Navid 1, Fatemeh Abdi 2, Zahra Taherian-Esfahani 3	Emerging circulating MiRNAs and LncRNAs in upper gastrointestinal cancers	miR-218	Down-regulated	plasma	gastric cancer	GI cancer
Esmat Abdi 1, Saeid Latifi-Navid 1, Fatemeh Abdi 2, Zahra Taherian-Esfahani 3	Emerging circulating MiRNAs and LncRNAs in upper gastrointestinal cancers	miR −106b-25	upregulaterd	plasma	gastric cancer	GI cancer
Esmat Abdi 1, Saeid Latifi-Navid 1, Fatemeh Abdi 2, Zahra Taherian-Esfahani 3	Emerging circulating MiRNAs and LncRNAs in upper gastrointestinal cancers	miR-107	upregulaterd	Serum	gastric cancer	GI cancer
Esmat Abdi 1, Saeid Latifi-Navid 1, Fatemeh Abdi 2, Zahra Taherian-Esfahani 3	Emerging circulating MiRNAs and LncRNAs in upper gastrointestinal cancers	miR10b-5p, miR132-3p, miR185-5p, miR195-5p, miR20a3p, miR296-5p	upregulaterd	Serum	gastric cancer	GI cancer
Esmat Abdi 1, Saeid Latifi-Navid 1, Fatemeh Abdi 2, Zahra Taherian-Esfahani 3	Emerging circulating MiRNAs and LncRNAs in upper gastrointestinal cancers	miR-223, miR-19b-2, miR-194, miR141, miR-1233	Down-regulated	plasma	gastric cancer	GI cancer
Esmat Abdi 1, Saeid Latifi-Navid 1, Fatemeh Abdi 2, Zahra Taherian-Esfahani 3	Emerging circulating MiRNAs and LncRNAs in upper gastrointestinal cancers	miR-130a	upregulaterd	Serum	gastric cancer	GI cancer
Esmat Abdi 1, Saeid Latifi-Navid 1, Fatemeh Abdi 2, Zahra Taherian-Esfahani 3	Emerging circulating MiRNAs and LncRNAs in upper gastrointestinal cancers	miR-21	upregulaterd	whole blood	gastric cancer	GI cancer
Esmat Abdi 1, Saeid Latifi-Navid 1, Fatemeh Abdi 2, Zahra Taherian-Esfahani 3	Emerging circulating MiRNAs and LncRNAs in upper gastrointestinal cancers	miR-196a-1	upregulaterd	whole blood	gastric cancer	GI cancer
Esmat Abdi 1, Saeid Latifi-Navid 1, Fatemeh Abdi 2, Zahra Taherian-Esfahani 3	Emerging circulating MiRNAs and LncRNAs in upper gastrointestinal cancers	miR-146b	upregulaterd	whole blood	gastric cancer	GI cancer
Esmat Abdi 1, Saeid Latifi-Navid 1, Fatemeh Abdi 2, Zahra Taherian-Esfahani 3	Emerging circulating MiRNAs and LncRNAs in upper gastrointestinal cancers	miR-17	upregulaterd	whole blood	gastric cancer	GI cancer
Esmat Abdi 1, Saeid Latifi-Navid 1, Fatemeh Abdi 2, Zahra Taherian-Esfahani 3	Emerging circulating MiRNAs and LncRNAs in upper gastrointestinal cancers	miR-181a-1	upregulaterd	whole blood	gastric cancer	GI cancer
Esmat Abdi 1, Saeid Latifi-Navid 1, Fatemeh Abdi 2, Zahra Taherian-Esfahani 3	Emerging circulating MiRNAs and LncRNAs in upper gastrointestinal cancers	miR-1-2	Down-regulated	whole blood	gastric cancer	GI cancer
Esmat Abdi 1, Saeid Latifi-Navid 1, Fatemeh Abdi 2, Zahra Taherian-Esfahani 3	Emerging circulating MiRNAs and LncRNAs in upper gastrointestinal cancers	miR-139	Down-regulated	whole blood	gastric cancer	GI cancer
Esmat Abdi 1, Saeid Latifi-Navid 1, Fatemeh Abdi 2, Zahra Taherian-Esfahani 3	Emerging circulating MiRNAs and LncRNAs in upper gastrointestinal cancers	miR-133b	Down-regulated	whole blood	gastric cancer	GI cancer
Esmat Abdi 1, Saeid Latifi-Navid 1, Fatemeh Abdi 2, Zahra Taherian-Esfahani 3	Emerging circulating MiRNAs and LncRNAs in upper gastrointestinal cancers	miR-133a-2	Down-regulated	whole blood	gastric cancer	GI cancer
Esmat Abdi 1, Saeid Latifi-Navid 1, Fatemeh Abdi 2, Zahra Taherian-Esfahani 3	Emerging circulating MiRNAs and LncRNAs in upper gastrointestinal cancers	miR-144	Down-regulated	serum	gastric cancer	GI cancer
Esmat Abdi 1, Saeid Latifi-Navid 1, Fatemeh Abdi 2, Zahra Taherian-Esfahani 3	Emerging circulating MiRNAs and LncRNAs in upper gastrointestinal cancers	miR-181 c	upregulaterd	plasma	gastric cancer	GI cancer
Esmat Abdi 1, Saeid Latifi-Navid 1, Fatemeh Abdi 2, Zahra Taherian-Esfahani 3	Emerging circulating MiRNAs and LncRNAs in upper gastrointestinal cancers	miR-378	upregulaterd	serum	gastric cancer	GI cancer
Esmat Abdi 1, Saeid Latifi-Navid 1, Fatemeh Abdi 2, Zahra Taherian-Esfahani 3	Emerging circulating MiRNAs and LncRNAs in upper gastrointestinal cancers	miR-371-5p	upregulaterd	serum	gastric cancer	GI cancer
Esmat Abdi 1, Saeid Latifi-Navid 1, Fatemeh Abdi 2, Zahra Taherian-Esfahani 3	Emerging circulating MiRNAs and LncRNAs in upper gastrointestinal cancers	miR-187-3p	upregulaterd	serum	gastric cancer	GI cancer
Esmat Abdi 1, Saeid Latifi-Navid 1, Fatemeh Abdi 2, Zahra Taherian-Esfahani 3	Emerging circulating MiRNAs and LncRNAs in upper gastrointestinal cancers	miR-18	upregulaterd	plasma	gastric cancer	GI cancer
Esmat Abdi 1, Saeid Latifi-Navid 1, Fatemeh Abdi 2, Zahra Taherian-Esfahani 3	Emerging circulating MiRNAs and LncRNAs in upper gastrointestinal cancers	miR-191	upregulaterd	serum	gastric cancer	GI cancer
Esmat Abdi 1, Saeid Latifi-Navid 1, Fatemeh Abdi 2, Zahra Taherian-Esfahani 3	Emerging circulating MiRNAs and LncRNAs in upper gastrointestinal cancers	miR-106b	upregulaterd	plasma	gastric cancer	GI cancer
Esmat Abdi 1, Saeid Latifi-Navid 1, Fatemeh Abdi 2, Zahra Taherian-Esfahani 3	Emerging circulating MiRNAs and LncRNAs in upper gastrointestinal cancers	miR-20a	upregulaterd	plasma	gastric cancer	GI cancer
Esmat Abdi 1, Saeid Latifi-Navid 1, Fatemeh Abdi 2, Zahra Taherian-Esfahani 3	Emerging circulating MiRNAs and LncRNAs in upper gastrointestinal cancers	miR-221	upregulaterd	plasma	gastric cancer	GI cancer
Esmat Abdi 1, Saeid Latifi-Navid 1, Fatemeh Abdi 2, Zahra Taherian-Esfahani 3	Emerging circulating MiRNAs and LncRNAs in upper gastrointestinal cancers	miR-122	Down-regulated	serum	gastric cancer	GI cancer
Esmat Abdi 1, Saeid Latifi-Navid 1, Fatemeh Abdi 2, Zahra Taherian-Esfahani 3	Emerging circulating MiRNAs and LncRNAs in upper gastrointestinal cancers	miR-192	upregulaterd	serum	gastric cancer	GI cancer
Esmat Abdi 1, Saeid Latifi-Navid 1, Fatemeh Abdi 2, Zahra Taherian-Esfahani 3	Emerging circulating MiRNAs and LncRNAs in upper gastrointestinal cancers	miR-195-5p	Down-regulated	plasma	gastric cancer	GI cancer
Esmat Abdi 1, Saeid Latifi-Navid 1, Fatemeh Abdi 2, Zahra Taherian-Esfahani 3	Emerging circulating MiRNAs and LncRNAs in upper gastrointestinal cancers	miR-196a	upregulaterd	serum	gastric cancer	GI cancer
Esmat Abdi 1, Saeid Latifi-Navid 1, Fatemeh Abdi 2, Zahra Taherian-Esfahani 3	Emerging circulating MiRNAs and LncRNAs in upper gastrointestinal cancers	miR-199a-3p	upregulaterd	plasma	gastric cancer	GI cancer
Esmat Abdi 1, Saeid Latifi-Navid 1, Fatemeh Abdi 2, Zahra Taherian-Esfahani 3	Emerging circulating MiRNAs and LncRNAs in upper gastrointestinal cancers	miR-200 c	upregulaterd	whole blood	gastric cancer	GI cancer
Esmat Abdi 1, Saeid Latifi-Navid 1, Fatemeh Abdi 2, Zahra Taherian-Esfahani 3	Emerging circulating MiRNAs and LncRNAs in upper gastrointestinal cancers	miR-204	Down-regulated	serum	gastric cancer	GI cancer
Esmat Abdi 1, Saeid Latifi-Navid 1, Fatemeh Abdi 2, Zahra Taherian-Esfahani 3	Emerging circulating MiRNAs and LncRNAs in upper gastrointestinal cancers	miR-206	Down-regulated	serum	gastric cancer	GI cancer
Esmat Abdi 1, Saeid Latifi-Navid 1, Fatemeh Abdi 2, Zahra Taherian-Esfahani 3	Emerging circulating MiRNAs and LncRNAs in upper gastrointestinal cancers	miR-222	upregulaterd	plasma	gastric cancer	GI cancer
Esmat Abdi 1, Saeid Latifi-Navid 1, Fatemeh Abdi 2, Zahra Taherian-Esfahani 3	Emerging circulating MiRNAs and LncRNAs in upper gastrointestinal cancers	miR-21	upregulaterd	plasma	gastric cancer	GI cancer
Esmat Abdi 1, Saeid Latifi-Navid 1, Fatemeh Abdi 2, Zahra Taherian-Esfahani 3	Emerging circulating MiRNAs and LncRNAs in upper gastrointestinal cancers	miR-375	upregulaterd	serum	gastric cancer	GI cancer
Esmat Abdi 1, Saeid Latifi-Navid 1, Fatemeh Abdi 2, Zahra Taherian-Esfahani 3	Emerging circulating MiRNAs and LncRNAs in upper gastrointestinal cancers	miR-335	Down-regulated	plasma	gastric cancer	GI cancer
Esmat Abdi 1, Saeid Latifi-Navid 1, Fatemeh Abdi 2, Zahra Taherian-Esfahani 3	Emerging circulating MiRNAs and LncRNAs in upper gastrointestinal cancers	miR-370	upregulaterd	plasma	gastric cancer	GI cancer
Esmat Abdi 1, Saeid Latifi-Navid 1, Fatemeh Abdi 2, Zahra Taherian-Esfahani 3	Emerging circulating MiRNAs and LncRNAs in upper gastrointestinal cancers	miR-421	upregulaterd	whole blood	gastric cancer	GI cancer
Esmat Abdi 1, Saeid Latifi-Navid 1, Fatemeh Abdi 2, Zahra Taherian-Esfahani 3	Emerging circulating MiRNAs and LncRNAs in upper gastrointestinal cancers	miR-421	upregulaterd	serum	gastric cancer	GI cancer
Esmat Abdi 1, Saeid Latifi-Navid 1, Fatemeh Abdi 2, Zahra Taherian-Esfahani 3	Emerging circulating MiRNAs and LncRNAs in upper gastrointestinal cancers	miR-451	upregulaterd	plasma	gastric cancer	GI cancer
Esmat Abdi 1, Saeid Latifi-Navid 1, Fatemeh Abdi 2, Zahra Taherian-Esfahani 3	Emerging circulating MiRNAs and LncRNAs in upper gastrointestinal cancers	miR-486	upregulaterd	plasma	gastric cancer	GI cancer
Esmat Abdi 1, Saeid Latifi-Navid 1, Fatemeh Abdi 2, Zahra Taherian-Esfahani 3	Emerging circulating MiRNAs and LncRNAs in upper gastrointestinal cancers	miR-627, miR-629, miR-652	upregulaterd	plasma	gastric cancer	GI cancer
Esmat Abdi 1, Saeid Latifi-Navid 1, Fatemeh Abdi 2, Zahra Taherian-Esfahani 3	Emerging circulating MiRNAs and LncRNAs in upper gastrointestinal cancers	miR-940	Down-regulated	plasma	gastric cancer	GI cancer
Esmat Abdi 1, Saeid Latifi-Navid 1, Fatemeh Abdi 2, Zahra Taherian-Esfahani 3	Emerging circulating MiRNAs and LncRNAs in upper gastrointestinal cancers	miR-1246	upregulaterd	SerumExosomes	gastric cancer	GI cancer
Esmat Abdi 1, Saeid Latifi-Navid 1, Fatemeh Abdi 2, Zahra Taherian-Esfahani 3	Emerging circulating MiRNAs and LncRNAs in upper gastrointestinal cancers	miR-185, miR-20a, miR-210, miR-25, miR-92b	upregulaterd	plasma-exosomes	gastric cancer	GI cancer

## Sheet: Nervous system cancers
Article	Cancer Type	miRNA	upregulated/downregulated	Sample Type	Comments	Link	cancer type
Yang C, Wang C, Chen X, Chen S, Zhang Y, Zhi F, Wang J, Li L, Zhou X, Li N, Pan H, Zhang J, Zen K, Zhang CY, Zhang C. Identification of seven serum microRNAs from a genome-wide serum microRNA expression profile as potential noninvasive biomarkers for malignant astrocytomas. Int J Cancer. 2013 Jan 1;132(1):116-27. doi: 10.1002/ijc.27657. Epub 2012 Jun 26. PMID: 22674182.	Astrocytoma	miR-15b, miR-23a, miR-133a, miR-150, miR197, miR-497, miR-548b-5p	Down	Serum	Screening	https://onlinelibrary.wiley.com/doi/full/10.1002/ijc.27657	nervous system cancers
Roth, P., Wischhusen, J., Happold, C., Chandran, P.A., Hofer, S., Eisele, G., Weller, M. and Keller, A. (2011), A specific miRNA signature in the peripheral blood of glioblastoma patients. Journal of Neurochemistry, 118: 449-457. https://doi.org/10.1111/j.1471-4159.2011.07307.x	Glioblastoma	miR-128, miR-194	Up	Blood	Screening/Diagnosis	https://onlinelibrary.wiley.com/doi/epdf/10.1111/j.1471-4159.2011.07307.x?saml_referrer=	nervous system cancers
Roth, P., Wischhusen, J., Happold, C., Chandran, P.A., Hofer, S., Eisele, G., Weller, M. and Keller, A. (2011), A specific miRNA signature in the peripheral blood of glioblastoma patients. Journal of Neurochemistry, 118: 449-457. https://doi.org/10.1111/j.1471-4159.2011.07307.x	Glioblastoma	miR-342-3p, life-6-3p, miR-628-3p	Down	Blood	Screening/Diagnosis	https://onlinelibrary.wiley.com/doi/epdf/10.1111/j.1471-4159.2011.07307.x?saml_referrer=	nervous system cancers
Lai, Ns., Wu, Dg., Fang, Xg. et al. Serum microRNA-210 as a potential noninvasive biomarker for the diagnosis and prognosis of glioma. Br J Cancer 112, 1241–1246 (2015). https://doi.org/10.1038/bjc.2015.91	Glioblastoma	miR-210	Up	Serum	Diagnosis/Prognosis	https://www.nature.com/articles/bjc201591	nervous system cancers
Morokoff A, Jones J, Nguyen H, Ma C, Lasocki A, Gaillard F, Bennett I, Luwor R, Stylli S, Paradiso L, Koldej R, Paldor I, Molania R, Speed TP, Webb A, Infusini G, Li J, Malpas C, Kalincik T, Drummond K, Siegal T, Kaye AH. Serum microRNA is a biomarker for post-operative monitoring in glioma. J Neurooncol. 2020 Sep;149(3):391-400. doi: 10.1007/s11060-020-03566-w. Epub 2020 Sep 11. Erratum in: J Ne…	Glioblastoma	miR-320e, mir-223 and miR-21	Up	Serum	Prognosis	https://link.springer.com/content/pdf/10.1007/s11060-020-03566-w.pdf	nervous system cancers
Feng Zhi, Naiyuan Shao, Rong Wang, Danni Deng, Lian Xue, Qiang Wang, Yi Zhang, Yimin Shi, Xiwei Xia, Suinuan Wang, Qing Lan, Yilin Yang, Identification of 9 serum microRNAs as potential noninvasive biomarkers of human astrocytoma, Neuro-Oncology, Volume 17, Issue 3, March 2015, Pages 383–391,	Astrocytoma	miR-15b-5p, miR-16-5p, miR-19a-3p, miR-19b-3p, miR-20a-5p, miR-106a-5p, miR-130a-3p, miR-181b-5p, and miR-208a-3p	Up	Serum	Screening	https://academic.oup.com/neuro-oncology/article/17/3/383/2280719	nervous system cancers
Swellam M, Ezz El Arab L, Al-Posttany AS, S BS. Clinical impact of circu-lating oncogenic miRNA-221 and miRNA-222 in glioblastoma multiform.JNeurooncol. 2019;144(3):545-551.	Glioblastoma	miR-221, miR-222	Up	Serum	Diagnostic/Prognostic	https://pubmed.ncbi.nlm.nih.gov/31422498/	nervous system cancers
Gozé C, Reynes C, Forestier L, Sabatier R, Duffau H. Pilot Study of Whole Blood MicroRNAs as Potential Tools for Diffuse Low-Grade Gliomas Detection. Cell Mol Neurobiol. 2018 Apr;38(3):715-725. doi: 10.1007/s10571-017-0536-7. Epub 2017 Aug 16. PMID: 28815332.	Oligodendroglioma and astrocytoma	miR‐93, miR‐593‐3p	Down	Blood	Diagnostic	https://www.ncbi.nlm.nih.gov/pmc/articles/PMC6125451/#cas13714-bib-0036	nervous system cancers
Gozé C, Reynes C, Forestier L, Sabatier R, Duffau H. Pilot Study of Whole Blood MicroRNAs as Potential Tools for Diffuse Low-Grade Gliomas Detection. Cell Mol Neurobiol. 2018 Apr;38(3):715-725. doi: 10.1007/s10571-017-0536-7. Epub 2017 Aug 16. PMID: 28815332.	Oligodendroglioma and astrocytoma	miR‐454	Up	Blood	Diagnostic	https://www.ncbi.nlm.nih.gov/pmc/articles/PMC6125451/#cas13714-bib-0036	nervous system cancers
Regazzo G, Terrenato I, Spagnuolo M, et al. A restricted signature of serum miRNAs distinguishes glioblastoma from lower grade gliomas. J Exp Clin Cancer Res. 2016;35:124.	Glioblastoma	miR‐497, miR‐125b	Down	Serum	Diagnostic	https://www.ncbi.nlm.nih.gov/pmc/articles/PMC4967504/	nervous system cancers
Hermansen SK, Kristensen BW. MicroRNA biomarkers in glioblastoma. J Neurooncol. 2013 Aug;114(1):13-23. doi: 10.1007/s11060-013-1155-x. Epub 2013 May 23. PMID: 23700324.	Glioblastoma	miR-21, miR-10b, miR-155, miR-210, miR-221	Up	Fresh Frozen Tissue	Screening/Diagnostic	https://link.springer.com/content/pdf/10.1007/s11060-013-1155-x.pdf	nervous system cancers
Hermansen SK, Kristensen BW. MicroRNA biomarkers in glioblastoma. J Neurooncol. 2013 Aug;114(1):13-23. doi: 10.1007/s11060-013-1155-x. Epub 2013 May 23. PMID: 23700324.	Glioblastoma	miR-128, miR-323, miR-330, miR-124, miR-149, miR-153, miR-154, miR-181a-c, miR-328, miR-124, miR-7	Down	Fresh Frozen Tissue	Screening/Diagnostic	https://link.springer.com/content/pdf/10.1007/s11060-013-1155-x.pdf	nervous system cancers
Tumilson CA, Lea RW, Alder JE, Shaw L. Circulating microRNA biomarkers for glioma and predicting response to therapy. Mol Neurobiol. 2014 Oct;50(2):545-58. doi: 10.1007/s12035-014-8679-8. Epub 2014 Apr 3. PMID: 24696266.	Glioma	miR-15b, 17-5p, 20a, 21, 30e, 106a, 182	Up	Tissue	Screening/Diagnostic	https://link.springer.com/content/pdf/10.1007/s12035-014-8679-8.pdf	nervous system cancers
Tumilson CA, Lea RW, Alder JE, Shaw L. Circulating microRNA biomarkers for glioma and predicting response to therapy. Mol Neurobiol. 2014 Oct;50(2):545-58. doi: 10.1007/s12035-014-8679-8. Epub 2014 Apr 3. PMID: 24696266.	Glioma	miR-107, 128, 133a, 146b, 148a, 150	Down	Tissue, Serum, Plasma, Tissue, Tissue (respectively)	Screening/Diagnostic	https://link.springer.com/content/pdf/10.1007/s12035-014-8679-8.pdf	nervous system cancers
Wang Q, Li P, Li A, Jiang W, Wang H, Wang J, et al. Plasma specific miRNAs as predictive biomarkers for diagnosis and prognosis of glioma. J Exp Clin Cancer Res. 2012;31(1):97. doi: 10.1186/1756-9966-31-97.	Glioma	miR-21	Up	Plasma	Screening/Diagnosis	https://pubmed.ncbi.nlm.nih.gov/25140035/	nervous system cancers
Wu J, Li L, Jiang C. Identification and evaluation of serum MicroRNA-29 family for glioma screening. Mol Neurobiol. 2015;52(3):1540–1546. doi: 10.1007/s12035-014-8937-9.	Glioma	miR-29	Down	Serum	Screening/Diagnosis	https://pubmed.ncbi.nlm.nih.gov/25367878/	nervous system cancers
Ivo D'Urso P, Fernando D'Urso O, Damiano Gianfreda C, Mezzolla V, Storelli C, Marsigliante S. miR-15b and miR-21 as circulating biomarkers for diagnosis of glioma. Curr Genomics. 2015;16(5):304–311. doi: 10.2174/1389202916666150707155610.	Glioma	miR-21	Up	Blood	Diagnosis	https://www.ncbi.nlm.nih.gov/pmc/articles/PMC4763968/	nervous system cancers
Chen J, Yang L, Wang X. Reduced circulating microRNA-203 predicts poor prognosis for glioblastoma. Cancer Biomark. 2017;20(4):521–526. doi: 10.3233/CBM-170335.	Glioma	miR-203	Down	Serum	Screening/Diagnosis	https://pubmed.ncbi.nlm.nih.gov/28946553/	nervous system cancers
Li HY, Li YM, Li Y, Shi XW, Chen H. Circulating microRNA-137 is a potential biomarker for human glioblastoma. Eur Rev Med Pharmacol Sci. 2016;20(17):3599–3604.	Glioma	miR 137	Down	Serum	Screening/Diagnosis	https://pubmed.ncbi.nlm.nih.gov/27649660/	nervous system cancers
Tang H, Liu Q, Liu X, Ye F, Xie X, Xie X, et al. Plasma miR-185 as a predictive biomarker for prognosis of malignant glioma. J Cancer Res Ther. 2015;11(3):630–634. doi: 10.4103/0973-1482.146121.	Glioma	miR 185	Down	Serum	Screening/Diagnosis	https://pubmed.ncbi.nlm.nih.gov/26458593/	nervous system cancers
Yue X, Lan F, Hu M, Pan Q, Wang Q, Wang J. Downregulation of serum microRNA-205 as a potential diagnostic and prognostic biomarker for human glioma. J Neurosurg. 2016;124(1):122–128. doi: 10.3171/2015.1.JNS141577.	Glioma	miR 205	Down	Serum	Screening/Diagnosis	https://pubmed.ncbi.nlm.nih.gov/26230475/	nervous system cancers
Huang Q, Wang C, Hou Z, Wang G, Lv J, Wang H, et al. Serum microRNA-376 family as diagnostic and prognostic markers in human gliomas. Cancer Biomark. 2017;19(2):137–144. doi: 10.3233/CBM-160146.	Glioma	miR 397a-c	Down	Serum	Screening/Diagnosis	https://pubmed.ncbi.nlm.nih.gov/28211798/	nervous system cancers
Tang Y, Zhao S, Wang J, Li D, Ren Q, Tang Y. Plasma miR-122 as a potential diagnostic and prognostic indicator in human glioma. Neurol Sci. 2017;38(6):1087–1092. doi: 10.1007/s10072-017-2912-y.	Glioma	miR122	Down	Plasma	Screening/Diagnosis	https://pubmed.ncbi.nlm.nih.gov/28367610/	nervous system cancers
Xiao Y, Zhang L, Song Z, Guo C, Zhu J, Li Z, et al. Potential diagnostic and prognostic value of plasma circulating MicroRNA-182 in human glioma. Med Sci Monit. 2016;22:855–862. doi: 10.12659/MSM.897164.	Glioma	miR182	Up	Serum	Screening/Diagnosis	https://www.ncbi.nlm.nih.gov/pmc/articles/PMC4795091/	nervous system cancers
Manterola L, Guruceaga E, Gallego Perez-Larraya J, Gonzalez-Huarriz M, Jauregui P, Tejada S, et al. A small noncoding RNA signature found in exosomes of GBM patient serum as a diagnostic tool. Neuro Oncol. 2014;16(4):520–527. doi: 10.1093/neuonc/not218.	Glioblastoma	miR-320, miR 574-3p	Up	Low Density array, qRT-PCR	Screening/Diagnosis	https://pubmed.ncbi.nlm.nih.gov/24435880/	nervous system cancers
Wentao Wu 1, Lei Cao 1, Yanfei Jia 1, Youchao Xiao 1, Xu Zhang 2, Songbai Gui 1	pituitary adenoma	hsa-miR-124-3p and hsa-miR-135-5p	down	tissue		https://www.ncbi.nlm.nih.gov/pmc/articles/PMC9496700/	nervous system cancers
Wentao Wu 1, Lei Cao 1, Yanfei Jia 1, Youchao Xiao 1, Xu Zhang 2, Songbai Gui 1	pituitary adenoma	miRNA-26b, miRNA-138, miRNA-206, and let-7e	down	serum		https://www.ncbi.nlm.nih.gov/pmc/articles/PMC9496700/	nervous system cancers
Wentao Wu 1, Lei Cao 1, Yanfei Jia 1, Youchao Xiao 1, Xu Zhang 2, Songbai Gui 1	pituitary adenoma	miR-424-3p	down	tissue		https://www.ncbi.nlm.nih.gov/pmc/articles/PMC9496700/	nervous system cancers
Wentao Wu 1, Lei Cao 1, Yanfei Jia 1, Youchao Xiao 1, Xu Zhang 2, Songbai Gui 1	pituitary adenoma	miR-149-5p and miR-99a-3p	down	tissue		https://www.ncbi.nlm.nih.gov/pmc/articles/PMC9496700/	nervous system cancers
Wentao Wu 1, Lei Cao 1, Yanfei Jia 1, Youchao Xiao 1, Xu Zhang 2, Songbai Gui 1	pituitary adenoma	miR-137	down	tissue		https://www.ncbi.nlm.nih.gov/pmc/articles/PMC9496700/	nervous system cancers
Wentao Wu 1, Lei Cao 1, Yanfei Jia 1, Youchao Xiao 1, Xu Zhang 2, Songbai Gui 1	pituitary adenoma	miR-193a-3p	down	tissues		https://www.ncbi.nlm.nih.gov/pmc/articles/PMC9496700/	nervous system cancers
Wentao Wu 1, Lei Cao 1, Yanfei Jia 1, Youchao Xiao 1, Xu Zhang 2, Songbai Gui 1	pituitary adenoma	miR-219a-2-3p	down			https://www.ncbi.nlm.nih.gov/pmc/articles/PMC9496700/	nervous system cancers
Wentao Wu 1, Lei Cao 1, Yanfei Jia 1, Youchao Xiao 1, Xu Zhang 2, Songbai Gui 1	pituitary adenoma	miR-143-3p	down	plasma		https://www.ncbi.nlm.nih.gov/pmc/articles/PMC9496700/	nervous system cancers
Wentao Wu 1, Lei Cao 1, Yanfei Jia 1, Youchao Xiao 1, Xu Zhang 2, Songbai Gui 1	pituitary adenoma	miR-34c-3p, miR-34b-5p, miR-378, and miR-338-5p	down	tissues		https://www.ncbi.nlm.nih.gov/pmc/articles/PMC9496700/	nervous system cancers
Wentao Wu 1, Lei Cao 1, Yanfei Jia 1, Youchao Xiao 1, Xu Zhang 2, Songbai Gui 1	pituitary adenoma	miR-493-5p and miR-124-3p	down	tissues		https://www.ncbi.nlm.nih.gov/pmc/articles/PMC9496700/	nervous system cancers
Wentao Wu 1, Lei Cao 1, Yanfei Jia 1, Youchao Xiao 1, Xu Zhang 2, Songbai Gui 1	pituitary adenoma	miR-181b-5p	upregulated	tissues		https://www.ncbi.nlm.nih.gov/pmc/articles/PMC9496700/	nervous system cancers
Wentao Wu 1, Lei Cao 1, Yanfei Jia 1, Youchao Xiao 1, Xu Zhang 2, Songbai Gui 1	pituitary adenoma	miR-184	upregulated	tissues		https://www.ncbi.nlm.nih.gov/pmc/articles/PMC9496700/	nervous system cancers
Wentao Wu 1, Lei Cao 1, Yanfei Jia 1, Youchao Xiao 1, Xu Zhang 2, Songbai Gui 1	pituitary adenoma	miR-124-3p	downregulated	tissues		https://www.ncbi.nlm.nih.gov/pmc/articles/PMC9496700/	nervous system cancers
Wentao Wu 1, Lei Cao 1, Yanfei Jia 1, Youchao Xiao 1, Xu Zhang 2, Songbai Gui 1	pituitary adenoma	miR-370	downregulated	tissues		https://www.ncbi.nlm.nih.gov/pmc/articles/PMC9496700/	nervous system cancers
Wentao Wu 1, Lei Cao 1, Yanfei Jia 1, Youchao Xiao 1, Xu Zhang 2, Songbai Gui 1	pituitary adenoma	miR-137	downregulated	tissues		https://www.ncbi.nlm.nih.gov/pmc/articles/PMC9496700/	nervous system cancers
Wentao Wu 1, Lei Cao 1, Yanfei Jia 1, Youchao Xiao 1, Xu Zhang 2, Songbai Gui 1	pituitary adenoma	miR-23b and miR-130b	downregulated			https://www.ncbi.nlm.nih.gov/pmc/articles/PMC9496700/	nervous system cancers
Wentao Wu 1, Lei Cao 1, Yanfei Jia 1, Youchao Xiao 1, Xu Zhang 2, Songbai Gui 1	pituitary adenoma	miR-26a	upregulated	tissue		https://www.ncbi.nlm.nih.gov/pmc/articles/PMC9496700/	nervous system cancers
Wentao Wu 1, Lei Cao 1, Yanfei Jia 1, Youchao Xiao 1, Xu Zhang 2, Songbai Gui 1	pituitary adenoma	miR-107	upregulated	tissue		https://www.ncbi.nlm.nih.gov/pmc/articles/PMC9496700/	nervous system cancers
Wentao Wu 1, Lei Cao 1, Yanfei Jia 1, Youchao Xiao 1, Xu Zhang 2, Songbai Gui 1	pituitary adenoma	miR-135a, miR-140-5p, miR-582-3p, miR-582-5p, and miR-938	upregulated	tissue		https://www.ncbi.nlm.nih.gov/pmc/articles/PMC9496700/	nervous system cancers
Wentao Wu 1, Lei Cao 1, Yanfei Jia 1, Youchao Xiao 1, Xu Zhang 2, Songbai Gui 1	pituitary adenoma	miR-128a, miR-155, and miR-516a-3p	upregulated	Tissues		https://www.ncbi.nlm.nih.gov/pmc/articles/PMC9496700/	nervous system cancers
Wentao Wu 1, Lei Cao 1, Yanfei Jia 1, Youchao Xiao 1, Xu Zhang 2, Songbai Gui 1	pituitary adenoma	let-7	down	tissues		https://www.ncbi.nlm.nih.gov/pmc/articles/PMC9496700/	nervous system cancers
Wentao Wu 1, Lei Cao 1, Yanfei Jia 1, Youchao Xiao 1, Xu Zhang 2, Songbai Gui 1	pituitary adenoma	miR-15a and miR-16-1	down	tissues		https://www.ncbi.nlm.nih.gov/pmc/articles/PMC9496700/	nervous system cancers
Wentao Wu 1, Lei Cao 1, Yanfei Jia 1, Youchao Xiao 1, Xu Zhang 2, Songbai Gui 1	pituitary adenoma	hsa-miR-486-5p	down	exosome		https://www.ncbi.nlm.nih.gov/pmc/articles/PMC9496700/	nervous system cancers
Wentao Wu 1, Lei Cao 1, Yanfei Jia 1, Youchao Xiao 1, Xu Zhang 2, Songbai Gui 1	pituitary adenoma	miR-448	down	tissue		https://www.ncbi.nlm.nih.gov/pmc/articles/PMC9496700/	nervous system cancers
Wentao Wu 1, Lei Cao 1, Yanfei Jia 1, Youchao Xiao 1, Xu Zhang 2, Songbai Gui 1	pituitary adenoma	hsa-miR-21-5p	upregulated	exosome, tissue		https://www.ncbi.nlm.nih.gov/pmc/articles/PMC9496700/	nervous system cancers
Wentao Wu 1, Lei Cao 1, Yanfei Jia 1, Youchao Xiao 1, Xu Zhang 2, Songbai Gui 1	pituitary adenoma	miR-34a	down			https://www.ncbi.nlm.nih.gov/pmc/articles/PMC9496700/	nervous system cancers
Wentao Wu 1, Lei Cao 1, Yanfei Jia 1, Youchao Xiao 1, Xu Zhang 2, Songbai Gui 1	pituitary adenoma	miR-185	up	tissues		https://www.ncbi.nlm.nih.gov/pmc/articles/PMC9496700/	nervous system cancers
Wentao Wu 1, Lei Cao 1, Yanfei Jia 1, Youchao Xiao 1, Xu Zhang 2, Songbai Gui 1	pituitary adenoma	miR-200c	up			https://www.ncbi.nlm.nih.gov/pmc/articles/PMC9496700/	nervous system cancers
Shi-Wei Huang 1 2, Ni-da Ali 1, Lily Zhong 1, Jian Shi 3	GBM	miR-21	up	tissues		https://pubmed-ncbi-nlm-nih-gov.ucsf.idm.oclc.org/29417946/	nervous system cancers
Shi-Wei Huang 1 2, Ni-da Ali 1, Lily Zhong 1, Jian Shi 3	GBM	miR-21	up	CSF		https://pubmed-ncbi-nlm-nih-gov.ucsf.idm.oclc.org/29417946/	nervous system cancers
Shi-Wei Huang 1 2, Ni-da Ali 1, Lily Zhong 1, Jian Shi 3	GBM	miR-21	up	plasma or serum		https://pubmed-ncbi-nlm-nih-gov.ucsf.idm.oclc.org/29417946/	nervous system cancers
Shi-Wei Huang 1 2, Ni-da Ali 1, Lily Zhong 1, Jian Shi 3	GBM	miR-221	up	tissues		https://pubmed-ncbi-nlm-nih-gov.ucsf.idm.oclc.org/29417946/	nervous system cancers
Shi-Wei Huang 1 2, Ni-da Ali 1, Lily Zhong 1, Jian Shi 3	GBM	miR-221	up	plasma or serum		https://pubmed-ncbi-nlm-nih-gov.ucsf.idm.oclc.org/29417946/	nervous system cancers
Shi-Wei Huang 1 2, Ni-da Ali 1, Lily Zhong 1, Jian Shi 3	GBM	miR-15a/b	up	tissues		https://pubmed-ncbi-nlm-nih-gov.ucsf.idm.oclc.org/29417946/	nervous system cancers
Shi-Wei Huang 1 2, Ni-da Ali 1, Lily Zhong 1, Jian Shi 3	GBM	miR-15a/b	up	plasma or serum		https://pubmed-ncbi-nlm-nih-gov.ucsf.idm.oclc.org/29417946/	nervous system cancers
Shi-Wei Huang 1 2, Ni-da Ali 1, Lily Zhong 1, Jian Shi 3	GBM	miR-182	down	plasma or serum		https://pubmed-ncbi-nlm-nih-gov.ucsf.idm.oclc.org/29417946/	nervous system cancers
Shi-Wei Huang 1 2, Ni-da Ali 1, Lily Zhong 1, Jian Shi 3	GBM	miR-128-a/b	down	tissues		https://pubmed-ncbi-nlm-nih-gov.ucsf.idm.oclc.org/29417946/	nervous system cancers
Shi-Wei Huang 1 2, Ni-da Ali 1, Lily Zhong 1, Jian Shi 3	GBM	miR-128-a/b	up	plasma or serum		https://pubmed-ncbi-nlm-nih-gov.ucsf.idm.oclc.org/29417946/	nervous system cancers
Shi-Wei Huang 1 2, Ni-da Ali 1, Lily Zhong 1, Jian Shi 3	GBM	miR-20a	up	tissues		https://pubmed-ncbi-nlm-nih-gov.ucsf.idm.oclc.org/29417946/	nervous system cancers
Shi-Wei Huang 1 2, Ni-da Ali 1, Lily Zhong 1, Jian Shi 3	GBM	miR-20a	up	plasma or serum		https://pubmed-ncbi-nlm-nih-gov.ucsf.idm.oclc.org/29417946/	nervous system cancers
Shi-Wei Huang 1 2, Ni-da Ali 1, Lily Zhong 1, Jian Shi 3	GBM	miR-125b	down	plasma or serum		https://pubmed-ncbi-nlm-nih-gov.ucsf.idm.oclc.org/29417946/	nervous system cancers
Shi-Wei Huang 1 2, Ni-da Ali 1, Lily Zhong 1, Jian Shi 3	GBM	miR-106-a/b	up	CSF		https://pubmed-ncbi-nlm-nih-gov.ucsf.idm.oclc.org/29417946/	nervous system cancers
Shi-Wei Huang 1 2, Ni-da Ali 1, Lily Zhong 1, Jian Shi 3	GBM	miR-17	up	plasma or serum		https://pubmed-ncbi-nlm-nih-gov.ucsf.idm.oclc.org/29417946/	nervous system cancers
Shi-Wei Huang 1 2, Ni-da Ali 1, Lily Zhong 1, Jian Shi 3	GBM	miR-17	up	CSF		https://pubmed-ncbi-nlm-nih-gov.ucsf.idm.oclc.org/29417946/	nervous system cancers
Shi-Wei Huang 1 2, Ni-da Ali 1, Lily Zhong 1, Jian Shi 3	GBM	miR-27a	up	tissues		https://pubmed-ncbi-nlm-nih-gov.ucsf.idm.oclc.org/29417946/	nervous system cancers
Shi-Wei Huang 1 2, Ni-da Ali 1, Lily Zhong 1, Jian Shi 3	GBM	miR-99-a/b	up	tissues		https://pubmed-ncbi-nlm-nih-gov.ucsf.idm.oclc.org/29417946/	nervous system cancers
Shi-Wei Huang 1 2, Ni-da Ali 1, Lily Zhong 1, Jian Shi 3	GBM	miR-99-a/b	up	plasma or serum		https://pubmed-ncbi-nlm-nih-gov.ucsf.idm.oclc.org/29417946/	nervous system cancers
Shi-Wei Huang 1 2, Ni-da Ali 1, Lily Zhong 1, Jian Shi 3	GBM	miR-130-a/b	up	plasma or serum		https://pubmed-ncbi-nlm-nih-gov.ucsf.idm.oclc.org/29417946/	nervous system cancers
Shi-Wei Huang 1 2, Ni-da Ali 1, Lily Zhong 1, Jian Shi 3	GBM	miR-130-a/b	up	CSF		https://pubmed-ncbi-nlm-nih-gov.ucsf.idm.oclc.org/29417946/	nervous system cancers
Shi-Wei Huang 1 2, Ni-da Ali 1, Lily Zhong 1, Jian Shi 3	GBM	miR-25	up	CSF		https://pubmed-ncbi-nlm-nih-gov.ucsf.idm.oclc.org/29417946/	nervous system cancers
Shi-Wei Huang 1 2, Ni-da Ali 1, Lily Zhong 1, Jian Shi 3	GBM	miR-25	up	plasma or serum		https://pubmed-ncbi-nlm-nih-gov.ucsf.idm.oclc.org/29417946/	nervous system cancers
Shi-Wei Huang 1 2, Ni-da Ali 1, Lily Zhong 1, Jian Shi 3	GBM	miR-23a	up	tissues		https://pubmed-ncbi-nlm-nih-gov.ucsf.idm.oclc.org/29417946/	nervous system cancers
Shi-Wei Huang 1 2, Ni-da Ali 1, Lily Zhong 1, Jian Shi 3	GBM	miR-23a	up	plasma or serum		https://pubmed-ncbi-nlm-nih-gov.ucsf.idm.oclc.org/29417946/	nervous system cancers
Shi-Wei Huang 1 2, Ni-da Ali 1, Lily Zhong 1, Jian Shi 3	GBM	miR-23a	up	CSF		https://pubmed-ncbi-nlm-nih-gov.ucsf.idm.oclc.org/29417946/	nervous system cancers
Shi-Wei Huang 1 2, Ni-da Ali 1, Lily Zhong 1, Jian Shi 3	GBM	miR-10b	up	tissues		https://pubmed-ncbi-nlm-nih-gov.ucsf.idm.oclc.org/29417946/	nervous system cancers
Shi-Wei Huang 1 2, Ni-da Ali 1, Lily Zhong 1, Jian Shi 3	GBM	miR-10b	up	plasma or serum		https://pubmed-ncbi-nlm-nih-gov.ucsf.idm.oclc.org/29417946/	nervous system cancers
Shi-Wei Huang 1 2, Ni-da Ali 1, Lily Zhong 1, Jian Shi 3	GBM	miR-10b	up	CSF		https://pubmed-ncbi-nlm-nih-gov.ucsf.idm.oclc.org/29417946/	nervous system cancers
Amir B. Ghaemmaghami,1 Maryam Mahjoubin-Tehran,2,3 Ahmad Movahedpour,4,5 Korosh Morshedi,6 Amirhossein Sheida,6 Seyed Pouya Taghavi,6 Hamed Mirzaei,7 and Michael R. Hamblin8,9	gliomas	miR-301a	up			https://www.ncbi.nlm.nih.gov/pmc/articles/PMC7397575/	nervous system cancers
Amir B. Ghaemmaghami,1 Maryam Mahjoubin-Tehran,2,3 Ahmad Movahedpour,4,5 Korosh Morshedi,6 Amirhossein Sheida,6 Seyed Pouya Taghavi,6 Hamed Mirzaei,7 and Michael R. Hamblin8,9	gliomas	miR-151a	Up			https://www.ncbi.nlm.nih.gov/pmc/articles/PMC7397575/	nervous system cancers
Amir B. Ghaemmaghami,1 Maryam Mahjoubin-Tehran,2,3 Ahmad Movahedpour,4,5 Korosh Morshedi,6 Amirhossein Sheida,6 Seyed Pouya Taghavi,6 Hamed Mirzaei,7 and Michael R. Hamblin8,9	gliomas	miR-1238	Up			https://www.ncbi.nlm.nih.gov/pmc/articles/PMC7397575/	nervous system cancers
Amir B. Ghaemmaghami,1 Maryam Mahjoubin-Tehran,2,3 Ahmad Movahedpour,4,5 Korosh Morshedi,6 Amirhossein Sheida,6 Seyed Pouya Taghavi,6 Hamed Mirzaei,7 and Michael R. Hamblin8,9	gliomas	mir-5096	Down			https://www.ncbi.nlm.nih.gov/pmc/articles/PMC7397575/	nervous system cancers
Amir B. Ghaemmaghami,1 Maryam Mahjoubin-Tehran,2,3 Ahmad Movahedpour,4,5 Korosh Morshedi,6 Amirhossein Sheida,6 Seyed Pouya Taghavi,6 Hamed Mirzaei,7 and Michael R. Hamblin8,9	gliomas	miR-148a	Down			https://www.ncbi.nlm.nih.gov/pmc/articles/PMC7397575/	nervous system cancers
Amir B. Ghaemmaghami,1 Maryam Mahjoubin-Tehran,2,3 Ahmad Movahedpour,4,5 Korosh Morshedi,6 Amirhossein Sheida,6 Seyed Pouya Taghavi,6 Hamed Mirzaei,7 and Michael R. Hamblin8,9	gliomas	miR-29a	up			https://www.ncbi.nlm.nih.gov/pmc/articles/PMC7397575/	nervous system cancers
Amir B. Ghaemmaghami,1 Maryam Mahjoubin-Tehran,2,3 Ahmad Movahedpour,4,5 Korosh Morshedi,6 Amirhossein Sheida,6 Seyed Pouya Taghavi,6 Hamed Mirzaei,7 and Michael R. Hamblin8,9	gliomas	miR-92a	Up			https://www.ncbi.nlm.nih.gov/pmc/articles/PMC7397575/	nervous system cancers
Amir B. Ghaemmaghami,1 Maryam Mahjoubin-Tehran,2,3 Ahmad Movahedpour,4,5 Korosh Morshedi,6 Amirhossein Sheida,6 Seyed Pouya Taghavi,6 Hamed Mirzaei,7 and Michael R. Hamblin8,9	gliomas	miR-133b	down			https://www.ncbi.nlm.nih.gov/pmc/articles/PMC7397575/	nervous system cancers
Amir B. Ghaemmaghami,1 Maryam Mahjoubin-Tehran,2,3 Ahmad Movahedpour,4,5 Korosh Morshedi,6 Amirhossein Sheida,6 Seyed Pouya Taghavi,6 Hamed Mirzaei,7 and Michael R. Hamblin8,9	gliomas	miR-199a	Down			https://www.ncbi.nlm.nih.gov/pmc/articles/PMC7397575/	nervous system cancers
Amir B. Ghaemmaghami,1 Maryam Mahjoubin-Tehran,2,3 Ahmad Movahedpour,4,5 Korosh Morshedi,6 Amirhossein Sheida,6 Seyed Pouya Taghavi,6 Hamed Mirzaei,7 and Michael R. Hamblin8,9	gliomas	miRNA-584-5p	Up			https://www.ncbi.nlm.nih.gov/pmc/articles/PMC7397575/	nervous system cancers
Amir B. Ghaemmaghami,1 Maryam Mahjoubin-Tehran,2,3 Ahmad Movahedpour,4,5 Korosh Morshedi,6 Amirhossein Sheida,6 Seyed Pouya Taghavi,6 Hamed Mirzaei,7 and Michael R. Hamblin8,9	gliomas	miR-9	Up			https://www.ncbi.nlm.nih.gov/pmc/articles/PMC7397575/	nervous system cancers
Amir B. Ghaemmaghami,1 Maryam Mahjoubin-Tehran,2,3 Ahmad Movahedpour,4,5 Korosh Morshedi,6 Amirhossein Sheida,6 Seyed Pouya Taghavi,6 Hamed Mirzaei,7 and Michael R. Hamblin8,9	gliomas	miR-10a and miR-21	Up			https://www.ncbi.nlm.nih.gov/pmc/articles/PMC7397575/	nervous system cancers
Amir B. Ghaemmaghami,1 Maryam Mahjoubin-Tehran,2,3 Ahmad Movahedpour,4,5 Korosh Morshedi,6 Amirhossein Sheida,6 Seyed Pouya Taghavi,6 Hamed Mirzaei,7 and Michael R. Hamblin8,9	gliomas	miR-21, miR-222 and miR-124-3p	Up			https://www.ncbi.nlm.nih.gov/pmc/articles/PMC7397575/	nervous system cancers
Amir B. Ghaemmaghami,1 Maryam Mahjoubin-Tehran,2,3 Ahmad Movahedpour,4,5 Korosh Morshedi,6 Amirhossein Sheida,6 Seyed Pouya Taghavi,6 Hamed Mirzaei,7 and Michael R. Hamblin8,9	gliomas	miR-125b	Up			https://www.ncbi.nlm.nih.gov/pmc/articles/PMC7397575/	nervous system cancers
Amir B. Ghaemmaghami,1 Maryam Mahjoubin-Tehran,2,3 Ahmad Movahedpour,4,5 Korosh Morshedi,6 Amirhossein Sheida,6 Seyed Pouya Taghavi,6 Hamed Mirzaei,7 and Michael R. Hamblin8,9	gliomas	mir-21	Up			https://www.ncbi.nlm.nih.gov/pmc/articles/PMC7397575/	nervous system cancers
Amir B. Ghaemmaghami,1 Maryam Mahjoubin-Tehran,2,3 Ahmad Movahedpour,4,5 Korosh Morshedi,6 Amirhossein Sheida,6 Seyed Pouya Taghavi,6 Hamed Mirzaei,7 and Michael R. Hamblin8,9	gliomas	miR-124a	Up			https://www.ncbi.nlm.nih.gov/pmc/articles/PMC7397575/	nervous system cancers
Amir B. Ghaemmaghami,1 Maryam Mahjoubin-Tehran,2,3 Ahmad Movahedpour,4,5 Korosh Morshedi,6 Amirhossein Sheida,6 Seyed Pouya Taghavi,6 Hamed Mirzaei,7 and Michael R. Hamblin8,9	gliomas	miR-451, miR-21	Up			https://www.ncbi.nlm.nih.gov/pmc/articles/PMC7397575/	nervous system cancers
Amir B. Ghaemmaghami,1 Maryam Mahjoubin-Tehran,2,3 Ahmad Movahedpour,4,5 Korosh Morshedi,6 Amirhossein Sheida,6 Seyed Pouya Taghavi,6 Hamed Mirzaei,7 and Michael R. Hamblin8,9	gliomas	miR-221	Up			https://www.ncbi.nlm.nih.gov/pmc/articles/PMC7397575/	nervous system cancers
Amir B. Ghaemmaghami,1 Maryam Mahjoubin-Tehran,2,3 Ahmad Movahedpour,4,5 Korosh Morshedi,6 Amirhossein Sheida,6 Seyed Pouya Taghavi,6 Hamed Mirzaei,7 and Michael R. Hamblin8,9	gliomas	miR-21, miR-103, miR-24, and miR-125	Up			https://www.ncbi.nlm.nih.gov/pmc/articles/PMC7397575/	nervous system cancers
Amir B. Ghaemmaghami,1 Maryam Mahjoubin-Tehran,2,3 Ahmad Movahedpour,4,5 Korosh Morshedi,6 Amirhossein Sheida,6 Seyed Pouya Taghavi,6 Hamed Mirzaei,7 and Michael R. Hamblin8,9	gliomas	miR-302-367	Up			https://www.ncbi.nlm.nih.gov/pmc/articles/PMC7397575/	nervous system cancers
Amir B. Ghaemmaghami,1 Maryam Mahjoubin-Tehran,2,3 Ahmad Movahedpour,4,5 Korosh Morshedi,6 Amirhossein Sheida,6 Seyed Pouya Taghavi,6 Hamed Mirzaei,7 and Michael R. Hamblin8,9	gliomas	miR-1290, miR-1246	Up			https://www.ncbi.nlm.nih.gov/pmc/articles/PMC7397575/	nervous system cancers
Amir B. Ghaemmaghami,1 Maryam Mahjoubin-Tehran,2,3 Ahmad Movahedpour,4,5 Korosh Morshedi,6 Amirhossein Sheida,6 Seyed Pouya Taghavi,6 Hamed Mirzaei,7 and Michael R. Hamblin8,9	gliomas	miR-1587	Down			https://www.ncbi.nlm.nih.gov/pmc/articles/PMC7397575/	nervous system cancers
Amir B. Ghaemmaghami,1 Maryam Mahjoubin-Tehran,2,3 Ahmad Movahedpour,4,5 Korosh Morshedi,6 Amirhossein Sheida,6 Seyed Pouya Taghavi,6 Hamed Mirzaei,7 and Michael R. Hamblin8,9	gliomas	miR-375	Down			https://www.ncbi.nlm.nih.gov/pmc/articles/PMC7397575/	nervous system cancers
Amir B. Ghaemmaghami,1 Maryam Mahjoubin-Tehran,2,3 Ahmad Movahedpour,4,5 Korosh Morshedi,6 Amirhossein Sheida,6 Seyed Pouya Taghavi,6 Hamed Mirzaei,7 and Michael R. Hamblin8,9	gliomas	miR-454-3p	Down			https://www.ncbi.nlm.nih.gov/pmc/articles/PMC7397575/	nervous system cancers
Amir B. Ghaemmaghami,1 Maryam Mahjoubin-Tehran,2,3 Ahmad Movahedpour,4,5 Korosh Morshedi,6 Amirhossein Sheida,6 Seyed Pouya Taghavi,6 Hamed Mirzaei,7 and Michael R. Hamblin8,9	gliomas	miR-146b	Down			https://www.ncbi.nlm.nih.gov/pmc/articles/PMC7397575/	nervous system cancers
Amir B. Ghaemmaghami,1 Maryam Mahjoubin-Tehran,2,3 Ahmad Movahedpour,4,5 Korosh Morshedi,6 Amirhossein Sheida,6 Seyed Pouya Taghavi,6 Hamed Mirzaei,7 and Michael R. Hamblin8,9	gliomas	miR-1246	Down			https://www.ncbi.nlm.nih.gov/pmc/articles/PMC7397575/	nervous system cancers
Amir B. Ghaemmaghami,1 Maryam Mahjoubin-Tehran,2,3 Ahmad Movahedpour,4,5 Korosh Morshedi,6 Amirhossein Sheida,6 Seyed Pouya Taghavi,6 Hamed Mirzaei,7 and Michael R. Hamblin8,9	gliomas	miR-124	Down			https://www.ncbi.nlm.nih.gov/pmc/articles/PMC7397575/	nervous system cancers
Amir B. Ghaemmaghami,1 Maryam Mahjoubin-Tehran,2,3 Ahmad Movahedpour,4,5 Korosh Morshedi,6 Amirhossein Sheida,6 Seyed Pouya Taghavi,6 Hamed Mirzaei,7 and Michael R. Hamblin8,9	gliomas	miR-328-3p, miR-339-5p, miR-340-5p, miR-485-3p,, and miR-543	Up			https://www.ncbi.nlm.nih.gov/pmc/articles/PMC7397575/	nervous system cancers
Amir B. Ghaemmaghami,1 Maryam Mahjoubin-Tehran,2,3 Ahmad Movahedpour,4,5 Korosh Morshedi,6 Amirhossein Sheida,6 Seyed Pouya Taghavi,6 Hamed Mirzaei,7 and Michael R. Hamblin8,9	gliomas	miR-182-5p, miR-486-5p	Down			https://www.ncbi.nlm.nih.gov/pmc/articles/PMC7397575/	nervous system cancers
Amir B. Ghaemmaghami,1 Maryam Mahjoubin-Tehran,2,3 Ahmad Movahedpour,4,5 Korosh Morshedi,6 Amirhossein Sheida,6 Seyed Pouya Taghavi,6 Hamed Mirzaei,7 and Michael R. Hamblin8,9	gliomas	miR-301a	Up			https://www.ncbi.nlm.nih.gov/pmc/articles/PMC7397575/	nervous system cancers
Amir B. Ghaemmaghami,1 Maryam Mahjoubin-Tehran,2,3 Ahmad Movahedpour,4,5 Korosh Morshedi,6 Amirhossein Sheida,6 Seyed Pouya Taghavi,6 Hamed Mirzaei,7 and Michael R. Hamblin8,9	gliomas	miR-221	Up			https://www.ncbi.nlm.nih.gov/pmc/articles/PMC7397575/	nervous system cancers
Amir B. Ghaemmaghami,1 Maryam Mahjoubin-Tehran,2,3 Ahmad Movahedpour,4,5 Korosh Morshedi,6 Amirhossein Sheida,6 Seyed Pouya Taghavi,6 Hamed Mirzaei,7 and Michael R. Hamblin8,9	gliomas	miR-26a	Up			https://www.ncbi.nlm.nih.gov/pmc/articles/PMC7397575/	nervous system cancers

## Sheet: Skin cancers
authors	article title	miRNA	upregulated/downregulated	sample type	comments	cancer type
Ghafouri-Fard, S., Gholipour, M., & Taheri, M	MicroRNA Signature in Melanoma: Biomarkers and Therapeutic Targets	miR-211	up			skin cancers
Ghafouri-Fard, S., Gholipour, M., & Taheri, M	MicroRNA Signature in Melanoma: Biomarkers and Therapeutic Targets	miR-211-5p	up			skin cancers
Ghafouri-Fard, S., Gholipour, M., & Taheri, M	MicroRNA Signature in Melanoma: Biomarkers and Therapeutic Targets	miR-16	up			skin cancers
Ghafouri-Fard, S., Gholipour, M., & Taheri, M	MicroRNA Signature in Melanoma: Biomarkers and Therapeutic Targets	miR-204-5p	up			skin cancers
Ghafouri-Fard, S., Gholipour, M., & Taheri, M	MicroRNA Signature in Melanoma: Biomarkers and Therapeutic Targets	miR-378	up			skin cancers
Ghafouri-Fard, S., Gholipour, M., & Taheri, M	MicroRNA Signature in Melanoma: Biomarkers and Therapeutic Targets	miR-378a-5p	up			skin cancers
Ghafouri-Fard, S., Gholipour, M., & Taheri, M	MicroRNA Signature in Melanoma: Biomarkers and Therapeutic Targets	miR-1908	up			skin cancers
Ghafouri-Fard, S., Gholipour, M., & Taheri, M	MicroRNA Signature in Melanoma: Biomarkers and Therapeutic Targets	miR-199a-3p	up			skin cancers
Ghafouri-Fard, S., Gholipour, M., & Taheri, M	MicroRNA Signature in Melanoma: Biomarkers and Therapeutic Targets	miR-199a-5p	up			skin cancers
Ghafouri-Fard, S., Gholipour, M., & Taheri, M	MicroRNA Signature in Melanoma: Biomarkers and Therapeutic Targets	miR-106b	up			skin cancers
Ghafouri-Fard, S., Gholipour, M., & Taheri, M	MicroRNA Signature in Melanoma: Biomarkers and Therapeutic Targets	miR-106a	up			skin cancers
Ghafouri-Fard, S., Gholipour, M., & Taheri, M	MicroRNA Signature in Melanoma: Biomarkers and Therapeutic Targets	miR-146a	up			skin cancers
Ghafouri-Fard, S., Gholipour, M., & Taheri, M	MicroRNA Signature in Melanoma: Biomarkers and Therapeutic Targets	miR-10b	up			skin cancers
Ghafouri-Fard, S., Gholipour, M., & Taheri, M	MicroRNA Signature in Melanoma: Biomarkers and Therapeutic Targets	miR-21	up			skin cancers
Ghafouri-Fard, S., Gholipour, M., & Taheri, M	MicroRNA Signature in Melanoma: Biomarkers and Therapeutic Targets	miR-21-5p	up			skin cancers
Ghafouri-Fard, S., Gholipour, M., & Taheri, M	MicroRNA Signature in Melanoma: Biomarkers and Therapeutic Targets	miR-652	up			skin cancers
Ghafouri-Fard, S., Gholipour, M., & Taheri, M	MicroRNA Signature in Melanoma: Biomarkers and Therapeutic Targets	miR-367	up			skin cancers
Ghafouri-Fard, S., Gholipour, M., & Taheri, M	MicroRNA Signature in Melanoma: Biomarkers and Therapeutic Targets	miR-4286	up			skin cancers
Ghafouri-Fard, S., Gholipour, M., & Taheri, M	MicroRNA Signature in Melanoma: Biomarkers and Therapeutic Targets	miR-638	up			skin cancers
Ghafouri-Fard, S., Gholipour, M., & Taheri, M	MicroRNA Signature in Melanoma: Biomarkers and Therapeutic Targets	miR-338-5p	up			skin cancers
Ghafouri-Fard, S., Gholipour, M., & Taheri, M	MicroRNA Signature in Melanoma: Biomarkers and Therapeutic Targets	miR-363-3p	up			skin cancers
Ghafouri-Fard, S., Gholipour, M., & Taheri, M	MicroRNA Signature in Melanoma: Biomarkers and Therapeutic Targets	miR-15b	up			skin cancers
Ghafouri-Fard, S., Gholipour, M., & Taheri, M	MicroRNA Signature in Melanoma: Biomarkers and Therapeutic Targets	miR-454	up			skin cancers
Ghafouri-Fard, S., Gholipour, M., & Taheri, M	MicroRNA Signature in Melanoma: Biomarkers and Therapeutic Targets	miR-214	up			skin cancers
Ghafouri-Fard, S., Gholipour, M., & Taheri, M	MicroRNA Signature in Melanoma: Biomarkers and Therapeutic Targets	miR-122-5p	up			skin cancers
Ghafouri-Fard, S., Gholipour, M., & Taheri, M	MicroRNA Signature in Melanoma: Biomarkers and Therapeutic Targets	miR-182	up			skin cancers
Ghafouri-Fard, S., Gholipour, M., & Taheri, M	MicroRNA Signature in Melanoma: Biomarkers and Therapeutic Targets	miR-221	up			skin cancers
Ghafouri-Fard, S., Gholipour, M., & Taheri, M	MicroRNA Signature in Melanoma: Biomarkers and Therapeutic Targets	miR-767	up			skin cancers
Ghafouri-Fard, S., Gholipour, M., & Taheri, M	MicroRNA Signature in Melanoma: Biomarkers and Therapeutic Targets	miR-135a	up			skin cancers
Ghafouri-Fard, S., Gholipour, M., & Taheri, M	MicroRNA Signature in Melanoma: Biomarkers and Therapeutic Targets	miR-135b	up			skin cancers
Ghafouri-Fard, S., Gholipour, M., & Taheri, M	MicroRNA Signature in Melanoma: Biomarkers and Therapeutic Targets	miR-25	up			skin cancers
Ghafouri-Fard, S., Gholipour, M., & Taheri, M	MicroRNA Signature in Melanoma: Biomarkers and Therapeutic Targets	miR-125a	up			skin cancers
Ghafouri-Fard, S., Gholipour, M., & Taheri, M	MicroRNA Signature in Melanoma: Biomarkers and Therapeutic Targets	miR−106b−5p	up			skin cancers
Ghafouri-Fard, S., Gholipour, M., & Taheri, M	MicroRNA Signature in Melanoma: Biomarkers and Therapeutic Targets	miR-181b	up			skin cancers
Ghafouri-Fard, S., Gholipour, M., & Taheri, M	MicroRNA Signature in Melanoma: Biomarkers and Therapeutic Targets	miR-769	up			skin cancers
Ghafouri-Fard, S., Gholipour, M., & Taheri, M	MicroRNA Signature in Melanoma: Biomarkers and Therapeutic Targets	miR−20a	up			skin cancers
Ghafouri-Fard, S., Gholipour, M., & Taheri, M	MicroRNA Signature in Melanoma: Biomarkers and Therapeutic Targets	miR-30d	up			skin cancers
Ghafouri-Fard, S., Gholipour, M., & Taheri, M	MicroRNA Signature in Melanoma: Biomarkers and Therapeutic Targets	miR-30b	up			skin cancers
Ghafouri-Fard, S., Gholipour, M., & Taheri, M	MicroRNA Signature in Melanoma: Biomarkers and Therapeutic Targets	miR-224	up			skin cancers
Ghafouri-Fard, S., Gholipour, M., & Taheri, M	MicroRNA Signature in Melanoma: Biomarkers and Therapeutic Targets	miR-452	up			skin cancers
Ghafouri-Fard, S., Gholipour, M., & Taheri, M	MicroRNA Signature in Melanoma: Biomarkers and Therapeutic Targets	miR-19b	up			skin cancers
Ghafouri-Fard, S., Gholipour, M., & Taheri, M	MicroRNA Signature in Melanoma: Biomarkers and Therapeutic Targets	miR-3151	up			skin cancers
Ghafouri-Fard, S., Gholipour, M., & Taheri, M	MicroRNA Signature in Melanoma: Biomarkers and Therapeutic Targets	miR-301a	up			skin cancers
Ghafouri-Fard, S., Gholipour, M., & Taheri, M	MicroRNA Signature in Melanoma: Biomarkers and Therapeutic Targets	miR-4262	up			skin cancers
Ghafouri-Fard, S., Gholipour, M., & Taheri, M	MicroRNA Signature in Melanoma: Biomarkers and Therapeutic Targets	miRNA-106b	up			skin cancers
Ghafouri-Fard, S., Gholipour, M., & Taheri, M	MicroRNA Signature in Melanoma: Biomarkers and Therapeutic Targets	miR-519d	up			skin cancers
Ghafouri-Fard, S., Gholipour, M., & Taheri, M	MicroRNA Signature in Melanoma: Biomarkers and Therapeutic Targets	miR-370	up			skin cancers
Ghafouri-Fard, S., Gholipour, M., & Taheri, M	MicroRNA Signature in Melanoma: Biomarkers and Therapeutic Targets	miR-373	up			skin cancers
Ghafouri-Fard, S., Gholipour, M., & Taheri, M	MicroRNA Signature in Melanoma: Biomarkers and Therapeutic Targets	miR-92a	up			skin cancers
Ghafouri-Fard, S., Gholipour, M., & Taheri, M	MicroRNA Signature in Melanoma: Biomarkers and Therapeutic Targets	miR-517	up			skin cancers
Ghafouri-Fard, S., Gholipour, M., & Taheri, M	MicroRNA Signature in Melanoma: Biomarkers and Therapeutic Targets	miR-27a	up			skin cancers
Ghafouri-Fard, S., Gholipour, M., & Taheri, M	MicroRNA Signature in Melanoma: Biomarkers and Therapeutic Targets	miR-186	up			skin cancers
Ghafouri-Fard, S., Gholipour, M., & Taheri, M	MicroRNA Signature in Melanoma: Biomarkers and Therapeutic Targets	miR-1246	up			skin cancers
Ghafouri-Fard, S., Gholipour, M., & Taheri, M	MicroRNA Signature in Melanoma: Biomarkers and Therapeutic Targets	miR-150	up			skin cancers
Ghafouri-Fard, S., Gholipour, M., & Taheri, M	MicroRNA Signature in Melanoma: Biomarkers and Therapeutic Targets	miR-520f	up			skin cancers
Ghafouri-Fard, S., Gholipour, M., & Taheri, M	MicroRNA Signature in Melanoma: Biomarkers and Therapeutic Targets	miR−633	up			skin cancers
Ghafouri-Fard, S., Gholipour, M., & Taheri, M	MicroRNA Signature in Melanoma: Biomarkers and Therapeutic Targets	miR-429	down			skin cancers
Ghafouri-Fard, S., Gholipour, M., & Taheri, M	MicroRNA Signature in Melanoma: Biomarkers and Therapeutic Targets	miR-429-5p	down			skin cancers
Ghafouri-Fard, S., Gholipour, M., & Taheri, M	MicroRNA Signature in Melanoma: Biomarkers and Therapeutic Targets	miRNA-326	down			skin cancers
Ghafouri-Fard, S., Gholipour, M., & Taheri, M	MicroRNA Signature in Melanoma: Biomarkers and Therapeutic Targets	miR-34b	down			skin cancers
Ghafouri-Fard, S., Gholipour, M., & Taheri, M	MicroRNA Signature in Melanoma: Biomarkers and Therapeutic Targets	miR-34c	down			skin cancers
Ghafouri-Fard, S., Gholipour, M., & Taheri, M	MicroRNA Signature in Melanoma: Biomarkers and Therapeutic Targets	miR-34a	down			skin cancers
Ghafouri-Fard, S., Gholipour, M., & Taheri, M	MicroRNA Signature in Melanoma: Biomarkers and Therapeutic Targets	miR-184	down			skin cancers
Ghafouri-Fard, S., Gholipour, M., & Taheri, M	MicroRNA Signature in Melanoma: Biomarkers and Therapeutic Targets	miR-182	down			skin cancers
Ghafouri-Fard, S., Gholipour, M., & Taheri, M	MicroRNA Signature in Melanoma: Biomarkers and Therapeutic Targets	miR-185	down			skin cancers
Ghafouri-Fard, S., Gholipour, M., & Taheri, M	MicroRNA Signature in Melanoma: Biomarkers and Therapeutic Targets	miR-204	down			skin cancers
Ghafouri-Fard, S., Gholipour, M., & Taheri, M	MicroRNA Signature in Melanoma: Biomarkers and Therapeutic Targets	miR-365	down			skin cancers
Ghafouri-Fard, S., Gholipour, M., & Taheri, M	MicroRNA Signature in Melanoma: Biomarkers and Therapeutic Targets	miR-485-5p	down			skin cancers
Ghafouri-Fard, S., Gholipour, M., & Taheri, M	MicroRNA Signature in Melanoma: Biomarkers and Therapeutic Targets	miR-612	down			skin cancers
Ghafouri-Fard, S., Gholipour, M., & Taheri, M	MicroRNA Signature in Melanoma: Biomarkers and Therapeutic Targets	miR-7-5p	down			skin cancers
Ghafouri-Fard, S., Gholipour, M., & Taheri, M	MicroRNA Signature in Melanoma: Biomarkers and Therapeutic Targets	miR-7	down			skin cancers
Ghafouri-Fard, S., Gholipour, M., & Taheri, M	MicroRNA Signature in Melanoma: Biomarkers and Therapeutic Targets	miR-153-3p	down			skin cancers
Ghafouri-Fard, S., Gholipour, M., & Taheri, M	MicroRNA Signature in Melanoma: Biomarkers and Therapeutic Targets	miR-625	down			skin cancers
Ghafouri-Fard, S., Gholipour, M., & Taheri, M	MicroRNA Signature in Melanoma: Biomarkers and Therapeutic Targets	miR-23a	down			skin cancers
Ghafouri-Fard, S., Gholipour, M., & Taheri, M	MicroRNA Signature in Melanoma: Biomarkers and Therapeutic Targets	miR-23b	down			skin cancers
Ghafouri-Fard, S., Gholipour, M., & Taheri, M	MicroRNA Signature in Melanoma: Biomarkers and Therapeutic Targets	miR-23a-3p	down			skin cancers
Ghafouri-Fard, S., Gholipour, M., & Taheri, M	MicroRNA Signature in Melanoma: Biomarkers and Therapeutic Targets	miR-15a	down			skin cancers
Ghafouri-Fard, S., Gholipour, M., & Taheri, M	MicroRNA Signature in Melanoma: Biomarkers and Therapeutic Targets	miR-143-3p	down			skin cancers
Ghafouri-Fard, S., Gholipour, M., & Taheri, M	MicroRNA Signature in Melanoma: Biomarkers and Therapeutic Targets	miR-143	down			skin cancers
Ghafouri-Fard, S., Gholipour, M., & Taheri, M	MicroRNA Signature in Melanoma: Biomarkers and Therapeutic Targets	miR-708	down			skin cancers
Ghafouri-Fard, S., Gholipour, M., & Taheri, M	MicroRNA Signature in Melanoma: Biomarkers and Therapeutic Targets	miR-216b	down			skin cancers
Ghafouri-Fard, S., Gholipour, M., & Taheri, M	MicroRNA Signature in Melanoma: Biomarkers and Therapeutic Targets	miR-216a-5p	down			skin cancers
Ghafouri-Fard, S., Gholipour, M., & Taheri, M	MicroRNA Signature in Melanoma: Biomarkers and Therapeutic Targets	miR-150-5p	down			skin cancers
Ghafouri-Fard, S., Gholipour, M., & Taheri, M	MicroRNA Signature in Melanoma: Biomarkers and Therapeutic Targets	miR-150	down			skin cancers
Ghafouri-Fard, S., Gholipour, M., & Taheri, M	MicroRNA Signature in Melanoma: Biomarkers and Therapeutic Targets	miR-142-3p	down			skin cancers
Ghafouri-Fard, S., Gholipour, M., & Taheri, M	MicroRNA Signature in Melanoma: Biomarkers and Therapeutic Targets	miR-142-5p	down			skin cancers
Ghafouri-Fard, S., Gholipour, M., & Taheri, M	MicroRNA Signature in Melanoma: Biomarkers and Therapeutic Targets	miR-136	down			skin cancers
Ghafouri-Fard, S., Gholipour, M., & Taheri, M	MicroRNA Signature in Melanoma: Biomarkers and Therapeutic Targets	miR-214	down			skin cancers
Ghafouri-Fard, S., Gholipour, M., & Taheri, M	MicroRNA Signature in Melanoma: Biomarkers and Therapeutic Targets	miR-125b	down			skin cancers
Ghafouri-Fard, S., Gholipour, M., & Taheri, M	MicroRNA Signature in Melanoma: Biomarkers and Therapeutic Targets	miR-596	down			skin cancers
Ghafouri-Fard, S., Gholipour, M., & Taheri, M	MicroRNA Signature in Melanoma: Biomarkers and Therapeutic Targets	miR‐137	down			skin cancers
Ghafouri-Fard, S., Gholipour, M., & Taheri, M	MicroRNA Signature in Melanoma: Biomarkers and Therapeutic Targets	miRNA-29c	down			skin cancers
Ghafouri-Fard, S., Gholipour, M., & Taheri, M	MicroRNA Signature in Melanoma: Biomarkers and Therapeutic Targets	miR-488-5p	down			skin cancers
Ghafouri-Fard, S., Gholipour, M., & Taheri, M	MicroRNA Signature in Melanoma: Biomarkers and Therapeutic Targets	miR-488-3p	down			skin cancers
Ghafouri-Fard, S., Gholipour, M., & Taheri, M	MicroRNA Signature in Melanoma: Biomarkers and Therapeutic Targets	miR-675	down			skin cancers
Ghafouri-Fard, S., Gholipour, M., & Taheri, M	MicroRNA Signature in Melanoma: Biomarkers and Therapeutic Targets	miR-622	down			skin cancers
Ghafouri-Fard, S., Gholipour, M., & Taheri, M	MicroRNA Signature in Melanoma: Biomarkers and Therapeutic Targets	miR-92	down			skin cancers
Ghafouri-Fard, S., Gholipour, M., & Taheri, M	MicroRNA Signature in Melanoma: Biomarkers and Therapeutic Targets	miR-4487	down			skin cancers
Ghafouri-Fard, S., Gholipour, M., & Taheri, M	MicroRNA Signature in Melanoma: Biomarkers and Therapeutic Targets	miR-4706	down			skin cancers
Ghafouri-Fard, S., Gholipour, M., & Taheri, M	MicroRNA Signature in Melanoma: Biomarkers and Therapeutic Targets	miR-4731	down			skin cancers
Ghafouri-Fard, S., Gholipour, M., & Taheri, M	MicroRNA Signature in Melanoma: Biomarkers and Therapeutic Targets	miR-509-3p	down			skin cancers
Ghafouri-Fard, S., Gholipour, M., & Taheri, M	MicroRNA Signature in Melanoma: Biomarkers and Therapeutic Targets	miR-509-5p	down			skin cancers
Ghafouri-Fard, S., Gholipour, M., & Taheri, M	MicroRNA Signature in Melanoma: Biomarkers and Therapeutic Targets	miR-203	down			skin cancers
Ghafouri-Fard, S., Gholipour, M., & Taheri, M	MicroRNA Signature in Melanoma: Biomarkers and Therapeutic Targets	miR-17-3p	down			skin cancers
Ghafouri-Fard, S., Gholipour, M., & Taheri, M	MicroRNA Signature in Melanoma: Biomarkers and Therapeutic Targets	miR-137	down			skin cancers
Ghafouri-Fard, S., Gholipour, M., & Taheri, M	MicroRNA Signature in Melanoma: Biomarkers and Therapeutic Targets	miR−30a−5p	down			skin cancers
Ghafouri-Fard, S., Gholipour, M., & Taheri, M	MicroRNA Signature in Melanoma: Biomarkers and Therapeutic Targets	miR-218	down			skin cancers
Ghafouri-Fard, S., Gholipour, M., & Taheri, M	MicroRNA Signature in Melanoma: Biomarkers and Therapeutic Targets	miR-605	down			skin cancers
Ghafouri-Fard, S., Gholipour, M., & Taheri, M	MicroRNA Signature in Melanoma: Biomarkers and Therapeutic Targets	miR-24−1−5p	down			skin cancers
Ghafouri-Fard, S., Gholipour, M., & Taheri, M	MicroRNA Signature in Melanoma: Biomarkers and Therapeutic Targets	miR-205-5p	down			skin cancers
Ghafouri-Fard, S., Gholipour, M., & Taheri, M	MicroRNA Signature in Melanoma: Biomarkers and Therapeutic Targets	miR-145-5p miR-203-3p	down			skin cancers
Ghafouri-Fard, S., Gholipour, M., & Taheri, M	MicroRNA Signature in Melanoma: Biomarkers and Therapeutic Targets	miR-205	down			skin cancers
Ghafouri-Fard, S., Gholipour, M., & Taheri, M	MicroRNA Signature in Melanoma: Biomarkers and Therapeutic Targets	miR-145-5p	down			skin cancers
Ghafouri-Fard, S., Gholipour, M., & Taheri, M	MicroRNA Signature in Melanoma: Biomarkers and Therapeutic Targets	miR-195	down			skin cancers
Ghafouri-Fard, S., Gholipour, M., & Taheri, M	MicroRNA Signature in Melanoma: Biomarkers and Therapeutic Targets	miR-211	down			skin cancers
Ghafouri-Fard, S., Gholipour, M., & Taheri, M	MicroRNA Signature in Melanoma: Biomarkers and Therapeutic Targets	miR-181a	down			skin cancers
Ghafouri-Fard, S., Gholipour, M., & Taheri, M	MicroRNA Signature in Melanoma: Biomarkers and Therapeutic Targets	miR-181	down			skin cancers
Ghafouri-Fard, S., Gholipour, M., & Taheri, M	MicroRNA Signature in Melanoma: Biomarkers and Therapeutic Targets	miR-375	down			skin cancers
Ghafouri-Fard, S., Gholipour, M., & Taheri, M	MicroRNA Signature in Melanoma: Biomarkers and Therapeutic Targets	miR-328	down			skin cancers
Ghafouri-Fard, S., Gholipour, M., & Taheri, M	MicroRNA Signature in Melanoma: Biomarkers and Therapeutic Targets	miR-4633-5p	down			skin cancers
Ghafouri-Fard, S., Gholipour, M., & Taheri, M	MicroRNA Signature in Melanoma: Biomarkers and Therapeutic Targets	miR-455	down			skin cancers
Ghafouri-Fard, S., Gholipour, M., & Taheri, M	MicroRNA Signature in Melanoma: Biomarkers and Therapeutic Targets	miR-145	down			skin cancers
Ghafouri-Fard, S., Gholipour, M., & Taheri, M	MicroRNA Signature in Melanoma: Biomarkers and Therapeutic Targets	miR-219-5p	down			skin cancers
Ghafouri-Fard, S., Gholipour, M., & Taheri, M	MicroRNA Signature in Melanoma: Biomarkers and Therapeutic Targets	miR-31	down			skin cancers
Ghafouri-Fard, S., Gholipour, M., & Taheri, M	MicroRNA Signature in Melanoma: Biomarkers and Therapeutic Targets	miR-124a	down			skin cancers
Ghafouri-Fard, S., Gholipour, M., & Taheri, M	MicroRNA Signature in Melanoma: Biomarkers and Therapeutic Targets	miR-124	down			skin cancers
Ghafouri-Fard, S., Gholipour, M., & Taheri, M	MicroRNA Signature in Melanoma: Biomarkers and Therapeutic Targets	miR-206	down			skin cancers
Ghafouri-Fard, S., Gholipour, M., & Taheri, M	MicroRNA Signature in Melanoma: Biomarkers and Therapeutic Targets	miR-186	down			skin cancers
Ghafouri-Fard, S., Gholipour, M., & Taheri, M	MicroRNA Signature in Melanoma: Biomarkers and Therapeutic Targets	miR-26b	down			skin cancers
Ghafouri-Fard, S., Gholipour, M., & Taheri, M	MicroRNA Signature in Melanoma: Biomarkers and Therapeutic Targets	miR-196a	down			skin cancers
Ghafouri-Fard, S., Gholipour, M., & Taheri, M	MicroRNA Signature in Melanoma: Biomarkers and Therapeutic Targets	miR-193b	down			skin cancers
Ghafouri-Fard, S., Gholipour, M., & Taheri, M	MicroRNA Signature in Melanoma: Biomarkers and Therapeutic Targets	miR-200c	down			skin cancers
Ghafouri-Fard, S., Gholipour, M., & Taheri, M	MicroRNA Signature in Melanoma: Biomarkers and Therapeutic Targets	miR-200a	down			skin cancers
Ghafouri-Fard, S., Gholipour, M., & Taheri, M	MicroRNA Signature in Melanoma: Biomarkers and Therapeutic Targets	miR-155	down			skin cancers
Ghafouri-Fard, S., Gholipour, M., & Taheri, M	MicroRNA Signature in Melanoma: Biomarkers and Therapeutic Targets	miR-18b	down			skin cancers
Ghafouri-Fard, S., Gholipour, M., & Taheri, M	MicroRNA Signature in Melanoma: Biomarkers and Therapeutic Targets	miR-26a	down			skin cancers
Ghafouri-Fard, S., Gholipour, M., & Taheri, M	MicroRNA Signature in Melanoma: Biomarkers and Therapeutic Targets	miR-9	down			skin cancers
Ghafouri-Fard, S., Gholipour, M., & Taheri, M	MicroRNA Signature in Melanoma: Biomarkers and Therapeutic Targets	let-7b	down			skin cancers
Ghafouri-Fard, S., Gholipour, M., & Taheri, M	MicroRNA Signature in Melanoma: Biomarkers and Therapeutic Targets	let-7c	down			skin cancers
Ghafouri-Fard, S., Gholipour, M., & Taheri, M	MicroRNA Signature in Melanoma: Biomarkers and Therapeutic Targets	let-7a	down			skin cancers
Ghafouri-Fard, S., Gholipour, M., & Taheri, M	MicroRNA Signature in Melanoma: Biomarkers and Therapeutic Targets	miR-330-3p	down			skin cancers
Ghafouri-Fard, S., Gholipour, M., & Taheri, M	MicroRNA Signature in Melanoma: Biomarkers and Therapeutic Targets	miR-330-5p	down			skin cancers
Ghafouri-Fard, S., Gholipour, M., & Taheri, M	MicroRNA Signature in Melanoma: Biomarkers and Therapeutic Targets	miR-183	down			skin cancers
Ghafouri-Fard, S., Gholipour, M., & Taheri, M	MicroRNA Signature in Melanoma: Biomarkers and Therapeutic Targets	miR-144	down			skin cancers
Ghafouri-Fard, S., Gholipour, M., & Taheri, M	MicroRNA Signature in Melanoma: Biomarkers and Therapeutic Targets	miR-122	down			skin cancers
Ghafouri-Fard, S., Gholipour, M., & Taheri, M	MicroRNA Signature in Melanoma: Biomarkers and Therapeutic Targets	miR-107	down			skin cancers
Ghafouri-Fard, S., Gholipour, M., & Taheri, M	MicroRNA Signature in Melanoma: Biomarkers and Therapeutic Targets	miR-296-3p	down			skin cancers
Ghafouri-Fard, S., Gholipour, M., & Taheri, M	MicroRNA Signature in Melanoma: Biomarkers and Therapeutic Targets	miR-542-3p	down			skin cancers
Ghafouri-Fard, S., Gholipour, M., & Taheri, M	MicroRNA Signature in Melanoma: Biomarkers and Therapeutic Targets	miR-625‐5p	down			skin cancers
Ghafouri-Fard, S., Gholipour, M., & Taheri, M	MicroRNA Signature in Melanoma: Biomarkers and Therapeutic Targets	miR-339-3p	down			skin cancers
Ghafouri-Fard, S., Gholipour, M., & Taheri, M	MicroRNA Signature in Melanoma: Biomarkers and Therapeutic Targets	miR-590-5p	down			skin cancers
Ghafouri-Fard, S., Gholipour, M., & Taheri, M	MicroRNA Signature in Melanoma: Biomarkers and Therapeutic Targets	miR-768-3p	down			skin cancers
Ghafouri-Fard, S., Gholipour, M., & Taheri, M	MicroRNA Signature in Melanoma: Biomarkers and Therapeutic Targets	miR-451a.1	down			skin cancers
Ghafouri-Fard, S., Gholipour, M., & Taheri, M	MicroRNA Signature in Melanoma: Biomarkers and Therapeutic Targets	miR-32	down			skin cancers
Ghafouri-Fard, S., Gholipour, M., & Taheri, M	MicroRNA Signature in Melanoma: Biomarkers and Therapeutic Targets	miR-493	down			skin cancers
Ghafouri-Fard, S., Gholipour, M., & Taheri, M	MicroRNA Signature in Melanoma: Biomarkers and Therapeutic Targets	miR-382	down			skin cancers
Ghafouri-Fard, S., Gholipour, M., & Taheri, M	MicroRNA Signature in Melanoma: Biomarkers and Therapeutic Targets	miR-516b	down			skin cancers
Ghafouri-Fard, S., Gholipour, M., & Taheri, M	MicroRNA Signature in Melanoma: Biomarkers and Therapeutic Targets	miR-194	down			skin cancers
Ghafouri-Fard, S., Gholipour, M., & Taheri, M	MicroRNA Signature in Melanoma: Biomarkers and Therapeutic Targets	miR-128	down			skin cancers
Ghafouri-Fard, S., Gholipour, M., & Taheri, M	MicroRNA Signature in Melanoma: Biomarkers and Therapeutic Targets	miR-1280	down			skin cancers
Ghafouri-Fard, S., Gholipour, M., & Taheri, M	MicroRNA Signature in Melanoma: Biomarkers and Therapeutic Targets	miR-573	down			skin cancers
Ghafouri-Fard, S., Gholipour, M., & Taheri, M	MicroRNA Signature in Melanoma: Biomarkers and Therapeutic Targets	miR-33a-5p	down			skin cancers
Ghafouri-Fard, S., Gholipour, M., & Taheri, M	MicroRNA Signature in Melanoma: Biomarkers and Therapeutic Targets	miR-33a	down			skin cancers
Ghafouri-Fard, S., Gholipour, M., & Taheri, M	MicroRNA Signature in Melanoma: Biomarkers and Therapeutic Targets	miR-33b	down			skin cancers
Ghafouri-Fard, S., Gholipour, M., & Taheri, M	MicroRNA Signature in Melanoma: Biomarkers and Therapeutic Targets	miR-98	down			skin cancers
Ghafouri-Fard, S., Gholipour, M., & Taheri, M	MicroRNA Signature in Melanoma: Biomarkers and Therapeutic Targets	miR-425	down			skin cancers
Ghafouri-Fard, S., Gholipour, M., & Taheri, M	MicroRNA Signature in Melanoma: Biomarkers and Therapeutic Targets	miR-337	down			skin cancers
Ghafouri-Fard, S., Gholipour, M., & Taheri, M	MicroRNA Signature in Melanoma: Biomarkers and Therapeutic Targets	miR-637	down			skin cancers
Ghafouri-Fard, S., Gholipour, M., & Taheri, M	MicroRNA Signature in Melanoma: Biomarkers and Therapeutic Targets	miR-329	down			skin cancers
Ghafouri-Fard, S., Gholipour, M., & Taheri, M	MicroRNA Signature in Melanoma: Biomarkers and Therapeutic Targets	miR-579-3p	down			skin cancers
Ghafouri-Fard, S., Gholipour, M., & Taheri, M	MicroRNA Signature in Melanoma: Biomarkers and Therapeutic Targets	miR-101	down			skin cancers
Ghafouri-Fard, S., Gholipour, M., & Taheri, M	MicroRNA Signature in Melanoma: Biomarkers and Therapeutic Targets	miR-664	down			skin cancers
Ghafouri-Fard, S., Gholipour, M., & Taheri, M	MicroRNA Signature in Melanoma: Biomarkers and Therapeutic Targets	miR-29a	down			skin cancers
Ghafouri-Fard, S., Gholipour, M., & Taheri, M	MicroRNA Signature in Melanoma: Biomarkers and Therapeutic Targets	miR-524-5p	down			skin cancers
Ghafouri-Fard, S., Gholipour, M., & Taheri, M	MicroRNA Signature in Melanoma: Biomarkers and Therapeutic Targets	miR-138	down			skin cancers
Ghafouri-Fard, S., Gholipour, M., & Taheri, M	MicroRNA Signature in Melanoma: Biomarkers and Therapeutic Targets	miR-126	down			skin cancers
Ghafouri-Fard, S., Gholipour, M., & Taheri, M	MicroRNA Signature in Melanoma: Biomarkers and Therapeutic Targets	miR-126&126*	down			skin cancers
Ghafouri-Fard, S., Gholipour, M., & Taheri, M	MicroRNA Signature in Melanoma: Biomarkers and Therapeutic Targets	miR-377	down			skin cancers
Ghafouri-Fard, S., Gholipour, M., & Taheri, M	MicroRNA Signature in Melanoma: Biomarkers and Therapeutic Targets	miR-139-5p	down			skin cancers
Ghafouri-Fard, S., Gholipour, M., & Taheri, M	MicroRNA Signature in Melanoma: Biomarkers and Therapeutic Targets	miR-342	down			skin cancers
Ghafouri-Fard, S., Gholipour, M., & Taheri, M	MicroRNA Signature in Melanoma: Biomarkers and Therapeutic Targets	miR-127	down			skin cancers
Ghafouri-Fard, S., Gholipour, M., & Taheri, M	MicroRNA Signature in Melanoma: Biomarkers and Therapeutic Targets	miR-22	down			skin cancers
Ghafouri-Fard, S., Gholipour, M., & Taheri, M	MicroRNA Signature in Melanoma: Biomarkers and Therapeutic Targets	miR-3065-5p	down			skin cancers
Ghafouri-Fard, S., Gholipour, M., & Taheri, M	MicroRNA Signature in Melanoma: Biomarkers and Therapeutic Targets	miR-204-5p	down			skin cancers
Ghafouri-Fard, S., Gholipour, M., & Taheri, M	MicroRNA Signature in Melanoma: Biomarkers and Therapeutic Targets	miR-610	down			skin cancers
Ghafouri-Fard, S., Gholipour, M., & Taheri, M	MicroRNA Signature in Melanoma: Biomarkers and Therapeutic Targets	miR-3662	down			skin cancers
Ghafouri-Fard, S., Gholipour, M., & Taheri, M	MicroRNA Signature in Melanoma: Biomarkers and Therapeutic Targets	miR-331	down			skin cancers
Ghafouri-Fard, S., Gholipour, M., & Taheri, M	MicroRNA Signature in Melanoma: Biomarkers and Therapeutic Targets	miR-149-5p	down			skin cancers
Ghafouri-Fard, S., Gholipour, M., & Taheri, M	MicroRNA Signature in Melanoma: Biomarkers and Therapeutic Targets	miR-338-3p	down			skin cancers
Ghafouri-Fard, S., Gholipour, M., & Taheri, M	MicroRNA Signature in Melanoma: Biomarkers and Therapeutic Targets	miR-4458	down			skin cancers
Ghafouri-Fard, S., Gholipour, M., & Taheri, M	MicroRNA Signature in Melanoma: Biomarkers and Therapeutic Targets	miR-489-3p	down			skin cancers
Ghafouri-Fard, S., Gholipour, M., & Taheri, M	MicroRNA Signature in Melanoma: Biomarkers and Therapeutic Targets	miR-431	down			skin cancers
Ghafouri-Fard, S., Gholipour, M., & Taheri, M	MicroRNA Signature in Melanoma: Biomarkers and Therapeutic Targets	miR-134	down			skin cancers
Ghafouri-Fard, S., Gholipour, M., & Taheri, M	MicroRNA Signature in Melanoma: Biomarkers and Therapeutic Targets	miR-224-5p	down			skin cancers
Ghafouri-Fard, S., Gholipour, M., & Taheri, M	MicroRNA Signature in Melanoma: Biomarkers and Therapeutic Targets	miR-140-5p	down			skin cancers
Ghafouri-Fard, S., Gholipour, M., & Taheri, M	MicroRNA Signature in Melanoma: Biomarkers and Therapeutic Targets	miR-140-3p	down			skin cancers
Ghafouri-Fard, S., Gholipour, M., & Taheri, M	MicroRNA Signature in Melanoma: Biomarkers and Therapeutic Targets	miR-135b	down			skin cancers
Georgescu, S. R., Mitran, C. I., Mitran, M. I., Matei, C., Constantin, C., Neagu, M., & Tampa, M	Apprising Diagnostic and Prognostic Biomarkers in Cutaneous Melanoma-Persistent Updating	miR-107	down			skin cancers
Georgescu, S. R., Mitran, C. I., Mitran, M. I., Matei, C., Constantin, C., Neagu, M., & Tampa, M	Apprising Diagnostic and Prognostic Biomarkers in Cutaneous Melanoma-Persistent Updating	miR-135b	up		basal cell carcinoma	skin cancers
Tamas, T., Baciut, M., Nutu, A., Bran, S., Armencea, G., Stoia, S., Manea, A., Crisan, L., Opris, H., Onisor, F., Baciut, G., Crisan, B., Opris, D., Bumbu, B., Tamas, A., & Dinu, C	Is miRNA Regulation the Key to Controlling Non-Melanoma Skin Cancer Evolution?	miRNA-17	up		basal cell carcinoma	skin cancers
Tamas, T., Baciut, M., Nutu, A., Bran, S., Armencea, G., Stoia, S., Manea, A., Crisan, L., Opris, H., Onisor, F., Baciut, G., Crisan, B., Opris, D., Bumbu, B., Tamas, A., & Dinu, C	Is miRNA Regulation the Key to Controlling Non-Melanoma Skin Cancer Evolution?	miRNA-18a miRNA-18b	up		basal cell carcinoma	skin cancers
Tamas, T., Baciut, M., Nutu, A., Bran, S., Armencea, G., Stoia, S., Manea, A., Crisan, L., Opris, H., Onisor, F., Baciut, G., Crisan, B., Opris, D., Bumbu, B., Tamas, A., & Dinu, C	Is miRNA Regulation the Key to Controlling Non-Melanoma Skin Cancer Evolution?	miRNA-19b miRNA-19b-1*	up		basal cell carcinoma	skin cancers
Tamas, T., Baciut, M., Nutu, A., Bran, S., Armencea, G., Stoia, S., Manea, A., Crisan, L., Opris, H., Onisor, F., Baciut, G., Crisan, B., Opris, D., Bumbu, B., Tamas, A., & Dinu, C	Is miRNA Regulation the Key to Controlling Non-Melanoma Skin Cancer Evolution?	miRNA-93	up		basal cell carcinoma	skin cancers
Tamas, T., Baciut, M., Nutu, A., Bran, S., Armencea, G., Stoia, S., Manea, A., Crisan, L., Opris, H., Onisor, F., Baciut, G., Crisan, B., Opris, D., Bumbu, B., Tamas, A., & Dinu, C	Is miRNA Regulation the Key to Controlling Non-Melanoma Skin Cancer Evolution?	miRNA-106b	up		basal cell carcinoma	skin cancers
Tamas, T., Baciut, M., Nutu, A., Bran, S., Armencea, G., Stoia, S., Manea, A., Crisan, L., Opris, H., Onisor, F., Baciut, G., Crisan, B., Opris, D., Bumbu, B., Tamas, A., & Dinu, C	Is miRNA Regulation the Key to Controlling Non-Melanoma Skin Cancer Evolution?	miRNA-125a-5p	up		basal cell carcinoma	skin cancers
Tamas, T., Baciut, M., Nutu, A., Bran, S., Armencea, G., Stoia, S., Manea, A., Crisan, L., Opris, H., Onisor, F., Baciut, G., Crisan, B., Opris, D., Bumbu, B., Tamas, A., & Dinu, C	Is miRNA Regulation the Key to Controlling Non-Melanoma Skin Cancer Evolution?	miRNA-130a	up		basal cell carcinoma	skin cancers
Tamas, T., Baciut, M., Nutu, A., Bran, S., Armencea, G., Stoia, S., Manea, A., Crisan, L., Opris, H., Onisor, F., Baciut, G., Crisan, B., Opris, D., Bumbu, B., Tamas, A., & Dinu, C	Is miRNA Regulation the Key to Controlling Non-Melanoma Skin Cancer Evolution?	miRNA-181c miRNA-181c* miRNA-181d	up		basal cell carcinoma	skin cancers
Tamas, T., Baciut, M., Nutu, A., Bran, S., Armencea, G., Stoia, S., Manea, A., Crisan, L., Opris, H., Onisor, F., Baciut, G., Crisan, B., Opris, D., Bumbu, B., Tamas, A., & Dinu, C	Is miRNA Regulation the Key to Controlling Non-Melanoma Skin Cancer Evolution?	miRNA-182	up		basal cell carcinoma	skin cancers
Tamas, T., Baciut, M., Nutu, A., Bran, S., Armencea, G., Stoia, S., Manea, A., Crisan, L., Opris, H., Onisor, F., Baciut, G., Crisan, B., Opris, D., Bumbu, B., Tamas, A., & Dinu, C	Is miRNA Regulation the Key to Controlling Non-Melanoma Skin Cancer Evolution?	miRNA-455-3p miRNA-455-5p miRNA-542-5p	up		basal cell carcinoma	skin cancers
Tamas, T., Baciut, M., Nutu, A., Bran, S., Armencea, G., Stoia, S., Manea, A., Crisan, L., Opris, H., Onisor, F., Baciut, G., Crisan, B., Opris, D., Bumbu, B., Tamas, A., & Dinu, C	Is miRNA Regulation the Key to Controlling Non-Melanoma Skin Cancer Evolution?	miRNA-29c	down		basal cell carcinoma	skin cancers
Tamas, T., Baciut, M., Nutu, A., Bran, S., Armencea, G., Stoia, S., Manea, A., Crisan, L., Opris, H., Onisor, F., Baciut, G., Crisan, B., Opris, D., Bumbu, B., Tamas, A., & Dinu, C	Is miRNA Regulation the Key to Controlling Non-Melanoma Skin Cancer Evolution?	miRNA-29c* miRNA-139-5p miRNA-140-3p	down		basal cell carcinoma	skin cancers
Tamas, T., Baciut, M., Nutu, A., Bran, S., Armencea, G., Stoia, S., Manea, A., Crisan, L., Opris, H., Onisor, F., Baciut, G., Crisan, B., Opris, D., Bumbu, B., Tamas, A., & Dinu, C	Is miRNA Regulation the Key to Controlling Non-Melanoma Skin Cancer Evolution?	miRNA-145	down		basal cell carcinoma	skin cancers
Tamas, T., Baciut, M., Nutu, A., Bran, S., Armencea, G., Stoia, S., Manea, A., Crisan, L., Opris, H., Onisor, F., Baciut, G., Crisan, B., Opris, D., Bumbu, B., Tamas, A., & Dinu, C	Is miRNA Regulation the Key to Controlling Non-Melanoma Skin Cancer Evolution?	miRNA-572 miRNA-638 miRNA-2861 miRNA-3196	down		basal cell carcinoma	skin cancers
Tamas, T., Baciut, M., Nutu, A., Bran, S., Armencea, G., Stoia, S., Manea, A., Crisan, L., Opris, H., Onisor, F., Baciut, G., Crisan, B., Opris, D., Bumbu, B., Tamas, A., & Dinu, C	Is miRNA Regulation the Key to Controlling Non-Melanoma Skin Cancer Evolution?	let-7 family	up		basal cell carcinoma	skin cancers
Tamas, T., Baciut, M., Nutu, A., Bran, S., Armencea, G., Stoia, S., Manea, A., Crisan, L., Opris, H., Onisor, F., Baciut, G., Crisan, B., Opris, D., Bumbu, B., Tamas, A., & Dinu, C	Is miRNA Regulation the Key to Controlling Non-Melanoma Skin Cancer Evolution?	miRNA-21	up		basal cell carcinoma	skin cancers
Tamas, T., Baciut, M., Nutu, A., Bran, S., Armencea, G., Stoia, S., Manea, A., Crisan, L., Opris, H., Onisor, F., Baciut, G., Crisan, B., Opris, D., Bumbu, B., Tamas, A., & Dinu, C	Is miRNA Regulation the Key to Controlling Non-Melanoma Skin Cancer Evolution?	miRNA-148a miRNA-143 miRNA-378	up		basal cell carcinoma	skin cancers
Tamas, T., Baciut, M., Nutu, A., Bran, S., Armencea, G., Stoia, S., Manea, A., Crisan, L., Opris, H., Onisor, F., Baciut, G., Crisan, B., Opris, D., Bumbu, B., Tamas, A., & Dinu, C	Is miRNA Regulation the Key to Controlling Non-Melanoma Skin Cancer Evolution?	miRNA-203	down		basal cell carcinoma	skin cancers
Tamas, T., Baciut, M., Nutu, A., Bran, S., Armencea, G., Stoia, S., Manea, A., Crisan, L., Opris, H., Onisor, F., Baciut, G., Crisan, B., Opris, D., Bumbu, B., Tamas, A., & Dinu, C	Is miRNA Regulation the Key to Controlling Non-Melanoma Skin Cancer Evolution?	miRNA-425-5p	up		basal cell carcinoma	skin cancers
Tamas, T., Baciut, M., Nutu, A., Bran, S., Armencea, G., Stoia, S., Manea, A., Crisan, L., Opris, H., Onisor, F., Baciut, G., Crisan, B., Opris, D., Bumbu, B., Tamas, A., & Dinu, C	Is miRNA Regulation the Key to Controlling Non-Melanoma Skin Cancer Evolution?	miRNA- 433	up		basal cell carcinoma	skin cancers
Tamas, T., Baciut, M., Nutu, A., Bran, S., Armencea, G., Stoia, S., Manea, A., Crisan, L., Opris, H., Onisor, F., Baciut, G., Crisan, B., Opris, D., Bumbu, B., Tamas, A., & Dinu, C	Is miRNA Regulation the Key to Controlling Non-Melanoma Skin Cancer Evolution?	miRNA-29c	down		basal cell carcinoma	skin cancers
Tamas, T., Baciut, M., Nutu, A., Bran, S., Armencea, G., Stoia, S., Manea, A., Crisan, L., Opris, H., Onisor, F., Baciut, G., Crisan, B., Opris, D., Bumbu, B., Tamas, A., & Dinu, C	Is miRNA Regulation the Key to Controlling Non-Melanoma Skin Cancer Evolution?	miRNA-381 miRNA-452 miRNA487b miRNA-494 miRNA-590-5p	down		basal cell carcinoma	skin cancers
Tamas, T., Baciut, M., Nutu, A., Bran, S., Armencea, G., Stoia, S., Manea, A., Crisan, L., Opris, H., Onisor, F., Baciut, G., Crisan, B., Opris, D., Bumbu, B., Tamas, A., & Dinu, C	Is miRNA Regulation the Key to Controlling Non-Melanoma Skin Cancer Evolution?	miRNA-34a	down		basal cell carcinoma	skin cancers
Tamas, T., Baciut, M., Nutu, A., Bran, S., Armencea, G., Stoia, S., Manea, A., Crisan, L., Opris, H., Onisor, F., Baciut, G., Crisan, B., Opris, D., Bumbu, B., Tamas, A., & Dinu, C	Is miRNA Regulation the Key to Controlling Non-Melanoma Skin Cancer Evolution?	miRNA-451a	down		basal cell carcinoma	skin cancers
Tamas, T., Baciut, M., Nutu, A., Bran, S., Armencea, G., Stoia, S., Manea, A., Crisan, L., Opris, H., Onisor, F., Baciut, G., Crisan, B., Opris, D., Bumbu, B., Tamas, A., & Dinu, C	Is miRNA Regulation the Key to Controlling Non-Melanoma Skin Cancer Evolution?	miRNA197-5p	up		basal cell carcinoma	skin cancers
Tamas, T., Baciut, M., Nutu, A., Bran, S., Armencea, G., Stoia, S., Manea, A., Crisan, L., Opris, H., Onisor, F., Baciut, G., Crisan, B., Opris, D., Bumbu, B., Tamas, A., & Dinu, C	Is miRNA Regulation the Key to Controlling Non-Melanoma Skin Cancer Evolution?	miRNA-146a	up		basal cell carcinoma	skin cancers
Tamas, T., Baciut, M., Nutu, A., Bran, S., Armencea, G., Stoia, S., Manea, A., Crisan, L., Opris, H., Onisor, F., Baciut, G., Crisan, B., Opris, D., Bumbu, B., Tamas, A., & Dinu, C	Is miRNA Regulation the Key to Controlling Non-Melanoma Skin Cancer Evolution?	miRNA-31	up		squamous cell carcinoma	skin cancers
Tamas, T., Baciut, M., Nutu, A., Bran, S., Armencea, G., Stoia, S., Manea, A., Crisan, L., Opris, H., Onisor, F., Baciut, G., Crisan, B., Opris, D., Bumbu, B., Tamas, A., & Dinu, C	Is miRNA Regulation the Key to Controlling Non-Melanoma Skin Cancer Evolution?	miRNA-135b	up		squamous cell carcinoma	skin cancers
Tamas, T., Baciut, M., Nutu, A., Bran, S., Armencea, G., Stoia, S., Manea, A., Crisan, L., Opris, H., Onisor, F., Baciut, G., Crisan, B., Opris, D., Bumbu, B., Tamas, A., & Dinu, C	Is miRNA Regulation the Key to Controlling Non-Melanoma Skin Cancer Evolution?	miRNA-424	up		squamous cell carcinoma	skin cancers
Tamas, T., Baciut, M., Nutu, A., Bran, S., Armencea, G., Stoia, S., Manea, A., Crisan, L., Opris, H., Onisor, F., Baciut, G., Crisan, B., Opris, D., Bumbu, B., Tamas, A., & Dinu, C	Is miRNA Regulation the Key to Controlling Non-Melanoma Skin Cancer Evolution?	miRNA-21* miRNA-374a miRNA-196a	up		squamous cell carcinoma	skin cancers
Tamas, T., Baciut, M., Nutu, A., Bran, S., Armencea, G., Stoia, S., Manea, A., Crisan, L., Opris, H., Onisor, F., Baciut, G., Crisan, B., Opris, D., Bumbu, B., Tamas, A., & Dinu, C	Is miRNA Regulation the Key to Controlling Non-Melanoma Skin Cancer Evolution?	miRNA-18a	up		squamous cell carcinoma	skin cancers
Tamas, T., Baciut, M., Nutu, A., Bran, S., Armencea, G., Stoia, S., Manea, A., Crisan, L., Opris, H., Onisor, F., Baciut, G., Crisan, B., Opris, D., Bumbu, B., Tamas, A., & Dinu, C	Is miRNA Regulation the Key to Controlling Non-Melanoma Skin Cancer Evolution?	miRNA-766 miRNA-128	up		squamous cell carcinoma	skin cancers
Tamas, T., Baciut, M., Nutu, A., Bran, S., Armencea, G., Stoia, S., Manea, A., Crisan, L., Opris, H., Onisor, F., Baciut, G., Crisan, B., Opris, D., Bumbu, B., Tamas, A., & Dinu, C	Is miRNA Regulation the Key to Controlling Non-Melanoma Skin Cancer Evolution?	miRNA-130b	up		squamous cell carcinoma	skin cancers
Tamas, T., Baciut, M., Nutu, A., Bran, S., Armencea, G., Stoia, S., Manea, A., Crisan, L., Opris, H., Onisor, F., Baciut, G., Crisan, B., Opris, D., Bumbu, B., Tamas, A., & Dinu, C	Is miRNA Regulation the Key to Controlling Non-Melanoma Skin Cancer Evolution?	miRNA-455-5p	up		squamous cell carcinoma	skin cancers
Tamas, T., Baciut, M., Nutu, A., Bran, S., Armencea, G., Stoia, S., Manea, A., Crisan, L., Opris, H., Onisor, F., Baciut, G., Crisan, B., Opris, D., Bumbu, B., Tamas, A., & Dinu, C	Is miRNA Regulation the Key to Controlling Non-Melanoma Skin Cancer Evolution?	miRNA-21	up		squamous cell carcinoma	skin cancers
Tamas, T., Baciut, M., Nutu, A., Bran, S., Armencea, G., Stoia, S., Manea, A., Crisan, L., Opris, H., Onisor, F., Baciut, G., Crisan, B., Opris, D., Bumbu, B., Tamas, A., & Dinu, C	Is miRNA Regulation the Key to Controlling Non-Melanoma Skin Cancer Evolution?	miRNA-30a* miRNA-133b miRNA-101 miRNA-4324 miRNA-136	down		squamous cell carcinoma	skin cancers
Tamas, T., Baciut, M., Nutu, A., Bran, S., Armencea, G., Stoia, S., Manea, A., Crisan, L., Opris, H., Onisor, F., Baciut, G., Crisan, B., Opris, D., Bumbu, B., Tamas, A., & Dinu, C	Is miRNA Regulation the Key to Controlling Non-Melanoma Skin Cancer Evolution?	miRNA-378	down		squamous cell carcinoma	skin cancers
Tamas, T., Baciut, M., Nutu, A., Bran, S., Armencea, G., Stoia, S., Manea, A., Crisan, L., Opris, H., Onisor, F., Baciut, G., Crisan, B., Opris, D., Bumbu, B., Tamas, A., & Dinu, C	Is miRNA Regulation the Key to Controlling Non-Melanoma Skin Cancer Evolution?	miRNA-204 miRNA-497 miRNA-29c miRNA-214	down		squamous cell carcinoma	skin cancers
Tamas, T., Baciut, M., Nutu, A., Bran, S., Armencea, G., Stoia, S., Manea, A., Crisan, L., Opris, H., Onisor, F., Baciut, G., Crisan, B., Opris, D., Bumbu, B., Tamas, A., & Dinu, C	Is miRNA Regulation the Key to Controlling Non-Melanoma Skin Cancer Evolution?	miRNA-145	down		squamous cell carcinoma	skin cancers
Tamas, T., Baciut, M., Nutu, A., Bran, S., Armencea, G., Stoia, S., Manea, A., Crisan, L., Opris, H., Onisor, F., Baciut, G., Crisan, B., Opris, D., Bumbu, B., Tamas, A., & Dinu, C	Is miRNA Regulation the Key to Controlling Non-Melanoma Skin Cancer Evolution?	miRNA-199a-5p miRNA-125b	down		squamous cell carcinoma	skin cancers
Tamas, T., Baciut, M., Nutu, A., Bran, S., Armencea, G., Stoia, S., Manea, A., Crisan, L., Opris, H., Onisor, F., Baciut, G., Crisan, B., Opris, D., Bumbu, B., Tamas, A., & Dinu, C	Is miRNA Regulation the Key to Controlling Non-Melanoma Skin Cancer Evolution?	miRNA-140-3p	down		squamous cell carcinoma	skin cancers
Tamas, T., Baciut, M., Nutu, A., Bran, S., Armencea, G., Stoia, S., Manea, A., Crisan, L., Opris, H., Onisor, F., Baciut, G., Crisan, B., Opris, D., Bumbu, B., Tamas, A., & Dinu, C	Is miRNA Regulation the Key to Controlling Non-Melanoma Skin Cancer Evolution?	miRNA-26a	down		squamous cell carcinoma	skin cancers
Tamas, T., Baciut, M., Nutu, A., Bran, S., Armencea, G., Stoia, S., Manea, A., Crisan, L., Opris, H., Onisor, F., Baciut, G., Crisan, B., Opris, D., Bumbu, B., Tamas, A., & Dinu, C	Is miRNA Regulation the Key to Controlling Non-Melanoma Skin Cancer Evolution?	miRNA-21	up		squamous cell carcinoma	skin cancers
Tamas, T., Baciut, M., Nutu, A., Bran, S., Armencea, G., Stoia, S., Manea, A., Crisan, L., Opris, H., Onisor, F., Baciut, G., Crisan, B., Opris, D., Bumbu, B., Tamas, A., & Dinu, C	Is miRNA Regulation the Key to Controlling Non-Melanoma Skin Cancer Evolution?	miRNA-184 miRNA-205	up		squamous cell carcinoma	skin cancers
Tamas, T., Baciut, M., Nutu, A., Bran, S., Armencea, G., Stoia, S., Manea, A., Crisan, L., Opris, H., Onisor, F., Baciut, G., Crisan, B., Opris, D., Bumbu, B., Tamas, A., & Dinu, C	Is miRNA Regulation the Key to Controlling Non-Melanoma Skin Cancer Evolution?	miRNA-203	down		squamous cell carcinoma	skin cancers
Tamas, T., Baciut, M., Nutu, A., Bran, S., Armencea, G., Stoia, S., Manea, A., Crisan, L., Opris, H., Onisor, F., Baciut, G., Crisan, B., Opris, D., Bumbu, B., Tamas, A., & Dinu, C	Is miRNA Regulation the Key to Controlling Non-Melanoma Skin Cancer Evolution?	miRNA-378	down		squamous cell carcinoma	skin cancers
Tamas, T., Baciut, M., Nutu, A., Bran, S., Armencea, G., Stoia, S., Manea, A., Crisan, L., Opris, H., Onisor, F., Baciut, G., Crisan, B., Opris, D., Bumbu, B., Tamas, A., & Dinu, C	Is miRNA Regulation the Key to Controlling Non-Melanoma Skin Cancer Evolution?	miRNA-124 miRNA-214	down		squamous cell carcinoma	skin cancers
Tamas, T., Baciut, M., Nutu, A., Bran, S., Armencea, G., Stoia, S., Manea, A., Crisan, L., Opris, H., Onisor, F., Baciut, G., Crisan, B., Opris, D., Bumbu, B., Tamas, A., & Dinu, C	Is miRNA Regulation the Key to Controlling Non-Melanoma Skin Cancer Evolution?	miRNA-20a	down		squamous cell carcinoma	skin cancers
Tamas, T., Baciut, M., Nutu, A., Bran, S., Armencea, G., Stoia, S., Manea, A., Crisan, L., Opris, H., Onisor, F., Baciut, G., Crisan, B., Opris, D., Bumbu, B., Tamas, A., & Dinu, C	Is miRNA Regulation the Key to Controlling Non-Melanoma Skin Cancer Evolution?	miRNA-221	up		squamous cell carcinoma	skin cancers
Tamas, T., Baciut, M., Nutu, A., Bran, S., Armencea, G., Stoia, S., Manea, A., Crisan, L., Opris, H., Onisor, F., Baciut, G., Crisan, B., Opris, D., Bumbu, B., Tamas, A., & Dinu, C	Is miRNA Regulation the Key to Controlling Non-Melanoma Skin Cancer Evolution?	miRNA-361-5p	down		squamous cell carcinoma	skin cancers
Tamas, T., Baciut, M., Nutu, A., Bran, S., Armencea, G., Stoia, S., Manea, A., Crisan, L., Opris, H., Onisor, F., Baciut, G., Crisan, B., Opris, D., Bumbu, B., Tamas, A., & Dinu, C	Is miRNA Regulation the Key to Controlling Non-Melanoma Skin Cancer Evolution?	miRNA-346	down		squamous cell carcinoma	skin cancers
Tamas, T., Baciut, M., Nutu, A., Bran, S., Armencea, G., Stoia, S., Manea, A., Crisan, L., Opris, H., Onisor, F., Baciut, G., Crisan, B., Opris, D., Bumbu, B., Tamas, A., & Dinu, C	Is miRNA Regulation the Key to Controlling Non-Melanoma Skin Cancer Evolution?	miRNA-125b	down		squamous cell carcinoma	skin cancers
Tamas, T., Baciut, M., Nutu, A., Bran, S., Armencea, G., Stoia, S., Manea, A., Crisan, L., Opris, H., Onisor, F., Baciut, G., Crisan, B., Opris, D., Bumbu, B., Tamas, A., & Dinu, C	Is miRNA Regulation the Key to Controlling Non-Melanoma Skin Cancer Evolution?	miRNA-135b	up		squamous cell carcinoma	skin cancers
Tamas, T., Baciut, M., Nutu, A., Bran, S., Armencea, G., Stoia, S., Manea, A., Crisan, L., Opris, H., Onisor, F., Baciut, G., Crisan, B., Opris, D., Bumbu, B., Tamas, A., & Dinu, C	Is miRNA Regulation the Key to Controlling Non-Melanoma Skin Cancer Evolution?	miRNA-365	up		squamous cell carcinoma	skin cancers
Tamas, T., Baciut, M., Nutu, A., Bran, S., Armencea, G., Stoia, S., Manea, A., Crisan, L., Opris, H., Onisor, F., Baciut, G., Crisan, B., Opris, D., Bumbu, B., Tamas, A., & Dinu, C	Is miRNA Regulation the Key to Controlling Non-Melanoma Skin Cancer Evolution?	miRNA-7	up		merkel cell carcinoma	skin cancers
Tamas, T., Baciut, M., Nutu, A., Bran, S., Armencea, G., Stoia, S., Manea, A., Crisan, L., Opris, H., Onisor, F., Baciut, G., Crisan, B., Opris, D., Bumbu, B., Tamas, A., & Dinu, C	Is miRNA Regulation the Key to Controlling Non-Melanoma Skin Cancer Evolution?	miRNA-340	up		merkel cell carcinoma	skin cancers
Tamas, T., Baciut, M., Nutu, A., Bran, S., Armencea, G., Stoia, S., Manea, A., Crisan, L., Opris, H., Onisor, F., Baciut, G., Crisan, B., Opris, D., Bumbu, B., Tamas, A., & Dinu, C	Is miRNA Regulation the Key to Controlling Non-Melanoma Skin Cancer Evolution?	miRNA-182	up		merkel cell carcinoma	skin cancers
Tamas, T., Baciut, M., Nutu, A., Bran, S., Armencea, G., Stoia, S., Manea, A., Crisan, L., Opris, H., Onisor, F., Baciut, G., Crisan, B., Opris, D., Bumbu, B., Tamas, A., & Dinu, C	Is miRNA Regulation the Key to Controlling Non-Melanoma Skin Cancer Evolution?	miRNA-190b	up		merkel cell carcinoma	skin cancers
Tamas, T., Baciut, M., Nutu, A., Bran, S., Armencea, G., Stoia, S., Manea, A., Crisan, L., Opris, H., Onisor, F., Baciut, G., Crisan, B., Opris, D., Bumbu, B., Tamas, A., & Dinu, C	Is miRNA Regulation the Key to Controlling Non-Melanoma Skin Cancer Evolution?	miRNA-873	up		merkel cell carcinoma	skin cancers
Tamas, T., Baciut, M., Nutu, A., Bran, S., Armencea, G., Stoia, S., Manea, A., Crisan, L., Opris, H., Onisor, F., Baciut, G., Crisan, B., Opris, D., Bumbu, B., Tamas, A., & Dinu, C	Is miRNA Regulation the Key to Controlling Non-Melanoma Skin Cancer Evolution?	miRNA-183	up		merkel cell carcinoma	skin cancers
Tamas, T., Baciut, M., Nutu, A., Bran, S., Armencea, G., Stoia, S., Manea, A., Crisan, L., Opris, H., Onisor, F., Baciut, G., Crisan, B., Opris, D., Bumbu, B., Tamas, A., & Dinu, C	Is miRNA Regulation the Key to Controlling Non-Melanoma Skin Cancer Evolution?	miRNA-3170	down		merkel cell carcinoma	skin cancers
Tamas, T., Baciut, M., Nutu, A., Bran, S., Armencea, G., Stoia, S., Manea, A., Crisan, L., Opris, H., Onisor, F., Baciut, G., Crisan, B., Opris, D., Bumbu, B., Tamas, A., & Dinu, C	Is miRNA Regulation the Key to Controlling Non-Melanoma Skin Cancer Evolution?	miRNA-125b	down		merkel cell carcinoma	skin cancers
Tamas, T., Baciut, M., Nutu, A., Bran, S., Armencea, G., Stoia, S., Manea, A., Crisan, L., Opris, H., Onisor, F., Baciut, G., Crisan, B., Opris, D., Bumbu, B., Tamas, A., & Dinu, C	Is miRNA Regulation the Key to Controlling Non-Melanoma Skin Cancer Evolution?	miRNA-374c	down		merkel cell carcinoma	skin cancers
Tamas, T., Baciut, M., Nutu, A., Bran, S., Armencea, G., Stoia, S., Manea, A., Crisan, L., Opris, H., Onisor, F., Baciut, G., Crisan, B., Opris, D., Bumbu, B., Tamas, A., & Dinu, C	Is miRNA Regulation the Key to Controlling Non-Melanoma Skin Cancer Evolution?	miRNA-205	up		merkel cell carcinoma	skin cancers
Tamas, T., Baciut, M., Nutu, A., Bran, S., Armencea, G., Stoia, S., Manea, A., Crisan, L., Opris, H., Onisor, F., Baciut, G., Crisan, B., Opris, D., Bumbu, B., Tamas, A., & Dinu, C	Is miRNA Regulation the Key to Controlling Non-Melanoma Skin Cancer Evolution?	miRNA-375	up		merkel cell carcinoma	skin cancers
Tamas, T., Baciut, M., Nutu, A., Bran, S., Armencea, G., Stoia, S., Manea, A., Crisan, L., Opris, H., Onisor, F., Baciut, G., Crisan, B., Opris, D., Bumbu, B., Tamas, A., & Dinu, C	Is miRNA Regulation the Key to Controlling Non-Melanoma Skin Cancer Evolution?	miR-34a, miR-1539, miR-30a, miR-142-3p	down		merkel cell carcinoma	skin cancers
Tamas, T., Baciut, M., Nutu, A., Bran, S., Armencea, G., Stoia, S., Manea, A., Crisan, L., Opris, H., Onisor, F., Baciut, G., Crisan, B., Opris, D., Bumbu, B., Tamas, A., & Dinu, C	Is miRNA Regulation the Key to Controlling Non-Melanoma Skin Cancer Evolution?	miR-181d	up		merkel cell carcinoma	skin cancers
Neagu, M., Constantin, C., Cretoiu, S. M., & Zurac, S	miRNAs in the Diagnosis and Prognosis of Skin Cancer	miR-148a	down	tissue		skin cancers
Neagu, M., Constantin, C., Cretoiu, S. M., & Zurac, S	miRNAs in the Diagnosis and Prognosis of Skin Cancer	miR-29c	down	tissue		skin cancers
Neagu, M., Constantin, C., Cretoiu, S. M., & Zurac, S	miRNAs in the Diagnosis and Prognosis of Skin Cancer	miR-10b	up	tissue		skin cancers
Neagu, M., Constantin, C., Cretoiu, S. M., & Zurac, S	miRNAs in the Diagnosis and Prognosis of Skin Cancer	miR-203	down	tissue		skin cancers
Mumford, S. L., Towler, B. P., Pashler, A. L., Gilleard, O., Martin, Y., & Newbury, S. F.	Circulating MicroRNA Biomarkers in Melanoma: Tools and Challenges in Personalised Medicine.	miR-186, let-7d, miR-18a, miR-145, miR-99a.	up	blood		skin cancers
Mumford, S. L., Towler, B. P., Pashler, A. L., Gilleard, O., Martin, Y., & Newbury, S. F.	Circulating MicroRNA Biomarkers in Melanoma: Tools and Challenges in Personalised Medicine.	miR-301a-3p, miR-424-5p, miR-27a-3p	up	plasma		skin cancers
Mumford, S. L., Towler, B. P., Pashler, A. L., Gilleard, O., Martin, Y., & Newbury, S. F.	Circulating MicroRNA Biomarkers in Melanoma: Tools and Challenges in Personalised Medicine.	miR-211-5p	up	serum		skin cancers
Mumford, S. L., Towler, B. P., Pashler, A. L., Gilleard, O., Martin, Y., & Newbury, S. F.	Circulating MicroRNA Biomarkers in Melanoma: Tools and Challenges in Personalised Medicine.	miR-193b-3p, miR-720, miR-205-5p, miR-126-5p, miR-211-5p, miR-206, miR-550a-3p, miR-627-5p, miR-629-5p	up	serum		skin cancers
Mumford, S. L., Towler, B. P., Pashler, A. L., Gilleard, O., Martin, Y., & Newbury, S. F.	Circulating MicroRNA Biomarkers in Melanoma: Tools and Challenges in Personalised Medicine.	miR-15b-5p, miR-149-3p, and miR-150-5p	up	plasma		skin cancers
Mumford, S. L., Towler, B. P., Pashler, A. L., Gilleard, O., Martin, Y., & Newbury, S. F.	Circulating MicroRNA Biomarkers in Melanoma: Tools and Challenges in Personalised Medicine.	miR-16 and miR-211	up	serum		skin cancers
Mumford, S. L., Towler, B. P., Pashler, A. L., Gilleard, O., Martin, Y., & Newbury, S. F.	Circulating MicroRNA Biomarkers in Melanoma: Tools and Challenges in Personalised Medicine.	miR-20a	up	plasma		skin cancers
Mumford, S. L., Towler, B. P., Pashler, A. L., Gilleard, O., Martin, Y., & Newbury, S. F.	Circulating MicroRNA Biomarkers in Melanoma: Tools and Challenges in Personalised Medicine.	miR-125b, miR-146a, miR-155, miR-181a, miR-223	up	plasma		skin cancers
Mumford, S. L., Towler, B. P., Pashler, A. L., Gilleard, O., Martin, Y., & Newbury, S. F.	Circulating MicroRNA Biomarkers in Melanoma: Tools and Challenges in Personalised Medicine.	miR-17-3p	down	blood		skin cancers
Mumford, S. L., Towler, B. P., Pashler, A. L., Gilleard, O., Martin, Y., & Newbury, S. F.	Circulating MicroRNA Biomarkers in Melanoma: Tools and Challenges in Personalised Medicine.	miR-205-5p	down	plasma		skin cancers
Mumford, S. L., Towler, B. P., Pashler, A. L., Gilleard, O., Martin, Y., & Newbury, S. F.	Circulating MicroRNA Biomarkers in Melanoma: Tools and Challenges in Personalised Medicine.	miR-204- 5p, miR-182-5p, miR-301a-3p, miR-200c-3p, miR-28-5p, miR-27a-3p, miR-197-3p, miR-374a-5p	down	serum		skin cancers
Mumford, S. L., Towler, B. P., Pashler, A. L., Gilleard, O., Martin, Y., & Newbury, S. F.	Circulating MicroRNA Biomarkers in Melanoma: Tools and Challenges in Personalised Medicine.	miR-193a-3p and miR-524-5p	down	plasma		skin cancers
Mumford, S. L., Towler, B. P., Pashler, A. L., Gilleard, O., Martin, Y., & Newbury, S. F.	Circulating MicroRNA Biomarkers in Melanoma: Tools and Challenges in Personalised Medicine.	miR-29c-5p and miR-324-3p	down	serum		skin cancers
Mumford, S. L., Towler, B. P., Pashler, A. L., Gilleard, O., Martin, Y., & Newbury, S. F.	Circulating MicroRNA Biomarkers in Melanoma: Tools and Challenges in Personalised Medicine.	miR-4487, miR-4706, miR-4731, miR-509-3p, miR-509-5p	down	serum		skin cancers
Mumford, S. L., Towler, B. P., Pashler, A. L., Gilleard, O., Martin, Y., & Newbury, S. F.	Circulating MicroRNA Biomarkers in Melanoma: Tools and Challenges in Personalised Medicine.	miR-125b	down	serum and exosomes		skin cancers
Beatrice Polini, Sara Carpi, Antonella Romanini, Maria Cristina Breschi, Paola Nieri, Adriano Podestà	Circulating cell-free microRNAs in cutaneous melanoma staging and recurrence or survival prognosis	miR-145-5p	up			skin cancers
Beatrice Polini, Sara Carpi, Antonella Romanini, Maria Cristina Breschi, Paola Nieri, Adriano Podestà	Circulating cell-free microRNAs in cutaneous melanoma staging and recurrence or survival prognosis	miR-155-5p	down	plasma		skin cancers
Beatrice Polini, Sara Carpi, Antonella Romanini, Maria Cristina Breschi, Paola Nieri, Adriano Podestà	Circulating cell-free microRNAs in cutaneous melanoma staging and recurrence or survival prognosis	miR-9-5p	down			skin cancers
Beatrice Polini, Sara Carpi, Antonella Romanini, Maria Cristina Breschi, Paola Nieri, Adriano Podestà	Circulating cell-free microRNAs in cutaneous melanoma staging and recurrence or survival prognosis	miR-205-5p	down			skin cancers
Beatrice Polini, Sara Carpi, Antonella Romanini, Maria Cristina Breschi, Paola Nieri, Adriano Podestà	Circulating cell-free microRNAs in cutaneous melanoma staging and recurrence or survival prognosis	miR-21-5p	up	plasma		skin cancers
Ghafouri-Fard S, Askari A, Hussen BM, Taheri M, Akbari Dilmaghani N.	Role of miR-424 in the carcinogenesis	miR-424	down		cutaneous squamous cell carcinoma	skin cancers
Thyagarajan, A., Shaban, A., & Sahu, R. P	MicroRNA-Directed Cancer Therapies: Implications in Melanoma Intervention	miR-211	up		melanomagenesis and progression	skin cancers
Thyagarajan, A., Shaban, A., & Sahu, R. P	MicroRNA-Directed Cancer Therapies: Implications in Melanoma Intervention	miR-196a	down		melanomagenesis and progression	skin cancers
Thyagarajan, A., Shaban, A., & Sahu, R. P	MicroRNA-Directed Cancer Therapies: Implications in Melanoma Intervention	miR-149*	up		melanomagenesis and progression	skin cancers
Thyagarajan, A., Shaban, A., & Sahu, R. P	MicroRNA-Directed Cancer Therapies: Implications in Melanoma Intervention	miR-506-514 cluster, miR-218	up		melanomagenesis and progression	skin cancers
Thyagarajan, A., Shaban, A., & Sahu, R. P	MicroRNA-Directed Cancer Therapies: Implications in Melanoma Intervention	miR let-7b	up		melanoma cell cycle regulation and proliferation	skin cancers
Thyagarajan, A., Shaban, A., & Sahu, R. P	MicroRNA-Directed Cancer Therapies: Implications in Melanoma Intervention	miR-193b	down		melanoma cell cycle regulation and proliferation	skin cancers
Thyagarajan, A., Shaban, A., & Sahu, R. P	MicroRNA-Directed Cancer Therapies: Implications in Melanoma Intervention	miR-206	down		melanoma cell cycle regulation and proliferation	skin cancers
Thyagarajan, A., Shaban, A., & Sahu, R. P	MicroRNA-Directed Cancer Therapies: Implications in Melanoma Intervention	miR-143	down		melanoma cell cycle regulation and proliferation	skin cancers
Thyagarajan, A., Shaban, A., & Sahu, R. P	MicroRNA-Directed Cancer Therapies: Implications in Melanoma Intervention	miR-106b	down		melanoma cell cycle regulation and proliferation	skin cancers
Thyagarajan, A., Shaban, A., & Sahu, R. P	MicroRNA-Directed Cancer Therapies: Implications in Melanoma Intervention	miR-221 and miR-222	down		melanoma cell cycle regulation and proliferation	skin cancers
Thyagarajan, A., Shaban, A., & Sahu, R. P	MicroRNA-Directed Cancer Therapies: Implications in Melanoma Intervention	miR-205	down		melanoma cell cycle regulation and proliferation	skin cancers
Thyagarajan, A., Shaban, A., & Sahu, R. P	MicroRNA-Directed Cancer Therapies: Implications in Melanoma Intervention	miR-155	down		melanoma cell cycle regulation and proliferation	skin cancers
Thyagarajan, A., Shaban, A., & Sahu, R. P	MicroRNA-Directed Cancer Therapies: Implications in Melanoma Intervention	miR-9	down		melanoma cell cycle regulation and proliferation	skin cancers
Thyagarajan, A., Shaban, A., & Sahu, R. P	MicroRNA-Directed Cancer Therapies: Implications in Melanoma Intervention	miR-145	down		melanoma cell cycle regulation and proliferation	skin cancers
Thyagarajan, A., Shaban, A., & Sahu, R. P	MicroRNA-Directed Cancer Therapies: Implications in Melanoma Intervention	miR-126 and miR-126*	down		melanoma cell cycle regulation and proliferation	skin cancers
Thyagarajan, A., Shaban, A., & Sahu, R. P	MicroRNA-Directed Cancer Therapies: Implications in Melanoma Intervention	miR-30b and miR-30d	up		regulation of immune responses and epigenetics in melanoma	skin cancers
Thyagarajan, A., Shaban, A., & Sahu, R. P	MicroRNA-Directed Cancer Therapies: Implications in Melanoma Intervention	miR-34a and miR-34c	up		regulation of immune responses and epigenetics in melanoma	skin cancers
Thyagarajan, A., Shaban, A., & Sahu, R. P	MicroRNA-Directed Cancer Therapies: Implications in Melanoma Intervention	miR-494	up		regulation of immune responses and epigenetics in melanoma	skin cancers
Thyagarajan, A., Shaban, A., & Sahu, R. P	MicroRNA-Directed Cancer Therapies: Implications in Melanoma Intervention	miR-302c and miR-520c	down		regulation of immune responses and epigenetics in melanoma	skin cancers
Thyagarajan, A., Shaban, A., & Sahu, R. P	MicroRNA-Directed Cancer Therapies: Implications in Melanoma Intervention	miR-155	up		regulation of immune responses and epigenetics in melanoma	skin cancers
Thyagarajan, A., Shaban, A., & Sahu, R. P	MicroRNA-Directed Cancer Therapies: Implications in Melanoma Intervention	miR-182	up		regulation of immune responses and epigenetics in melanoma	skin cancers
Thyagarajan, A., Shaban, A., & Sahu, R. P	MicroRNA-Directed Cancer Therapies: Implications in Melanoma Intervention	miR-148a	down		regulation of immune responses and epigenetics in melanoma	skin cancers
Thyagarajan, A., Shaban, A., & Sahu, R. P	MicroRNA-Directed Cancer Therapies: Implications in Melanoma Intervention	Let-7a	down		melanoma cell invasion and metastasis	skin cancers
Thyagarajan, A., Shaban, A., & Sahu, R. P	MicroRNA-Directed Cancer Therapies: Implications in Melanoma Intervention	miR-182	up		melanoma cell invasion and metastasis	skin cancers
Thyagarajan, A., Shaban, A., & Sahu, R. P	MicroRNA-Directed Cancer Therapies: Implications in Melanoma Intervention	miR-200 family (miR-200c/a)	down		melanoma cell invasion and metastasis	skin cancers
Thyagarajan, A., Shaban, A., & Sahu, R. P	MicroRNA-Directed Cancer Therapies: Implications in Melanoma Intervention	Let-7b	down		melanoma cell invasion and metastasis	skin cancers
Thyagarajan, A., Shaban, A., & Sahu, R. P	MicroRNA-Directed Cancer Therapies: Implications in Melanoma Intervention	miR-30b/d	up		melanoma cell invasion and metastasis	skin cancers
Thyagarajan, A., Shaban, A., & Sahu, R. P	MicroRNA-Directed Cancer Therapies: Implications in Melanoma Intervention	miR-21, miRNA 10b	up		melanoma cell invasion and metastasis	skin cancers
Thyagarajan, A., Shaban, A., & Sahu, R. P	MicroRNA-Directed Cancer Therapies: Implications in Melanoma Intervention	miR-200c	up		melanoma cell invasion and metastasis	skin cancers
Thyagarajan, A., Shaban, A., & Sahu, R. P	MicroRNA-Directed Cancer Therapies: Implications in Melanoma Intervention	miR-145	up		melanoma cell invasion and metastasis	skin cancers
Thyagarajan, A., Shaban, A., & Sahu, R. P	MicroRNA-Directed Cancer Therapies: Implications in Melanoma Intervention	miR-26a	down		melanoma cell invasion and metastasis	skin cancers
Thyagarajan, A., Shaban, A., & Sahu, R. P	MicroRNA-Directed Cancer Therapies: Implications in Melanoma Intervention	miR-365	down		melanoma cell invasion and metastasis	skin cancers
Thyagarajan, A., Shaban, A., & Sahu, R. P	MicroRNA-Directed Cancer Therapies: Implications in Melanoma Intervention	miR-203	down		melanoma cell invasion and metastasis	skin cancers
Thyagarajan, A., Shaban, A., & Sahu, R. P	MicroRNA-Directed Cancer Therapies: Implications in Melanoma Intervention	miR-15a	up		melanoma cell invasion and metastasis	skin cancers
Thyagarajan, A., Shaban, A., & Sahu, R. P	MicroRNA-Directed Cancer Therapies: Implications in Melanoma Intervention	miR-194	up		melanoma cell invasion and metastasis	skin cancers
Thyagarajan, A., Shaban, A., & Sahu, R. P	MicroRNA-Directed Cancer Therapies: Implications in Melanoma Intervention	miR-21, miRNA 10b	up		melanoma cell invasion and metastasis	skin cancers
Thyagarajan, A., Shaban, A., & Sahu, R. P	MicroRNA-Directed Cancer Therapies: Implications in Melanoma Intervention	miR-124	down		melanoma cell invasion and metastasis	skin cancers
Varrone, F., & Caputo, E	The miRNAs Role in Melanoma and in Its Resistance to Therapy	miR-182	up	tissue		skin cancers
Varrone, F., & Caputo, E	The miRNAs Role in Melanoma and in Its Resistance to Therapy	miR-125a	up			skin cancers
Varrone, F., & Caputo, E	The miRNAs Role in Melanoma and in Its Resistance to Therapy	MiR-542 3p	down	tissue		skin cancers
Varrone, F., & Caputo, E	The miRNAs Role in Melanoma and in Its Resistance to Therapy	MiR-31	down			skin cancers
Varrone, F., & Caputo, E	The miRNAs Role in Melanoma and in Its Resistance to Therapy	miR-579 3p	down			skin cancers
Varrone, F., & Caputo, E	The miRNAs Role in Melanoma and in Its Resistance to Therapy	miR-31 5p, miR-21 5p	up			skin cancers
Varrone, F., & Caputo, E	The miRNAs Role in Melanoma and in Its Resistance to Therapy	miR-211 5p, miR-125a 5p, miR-125b 5p, and miR-100 5p	down			skin cancers
Varrone, F., & Caputo, E	The miRNAs Role in Melanoma and in Its Resistance to Therapy	miR-9	down			skin cancers
Varrone, F., & Caputo, E	The miRNAs Role in Melanoma and in Its Resistance to Therapy	miR-224-5p	down		uveal melanoma	skin cancers
Thyagarajan, A., Tsai, K. Y., & Sahu, R. P	MicroRNA heterogeneity in melanoma progression	miR-21	up			skin cancers
Thyagarajan, A., Tsai, K. Y., & Sahu, R. P	MicroRNA heterogeneity in melanoma progression	miR-155	up			skin cancers
Thyagarajan, A., Tsai, K. Y., & Sahu, R. P	MicroRNA heterogeneity in melanoma progression	miR-122-5p	up			skin cancers
Thyagarajan, A., Tsai, K. Y., & Sahu, R. P	MicroRNA heterogeneity in melanoma progression	miR-182	up			skin cancers
Thyagarajan, A., Tsai, K. Y., & Sahu, R. P	MicroRNA heterogeneity in melanoma progression	miR-149*/miR-149	up			skin cancers
Thyagarajan, A., Tsai, K. Y., & Sahu, R. P	MicroRNA heterogeneity in melanoma progression	miR-182	up			skin cancers
Thyagarajan, A., Tsai, K. Y., & Sahu, R. P	MicroRNA heterogeneity in melanoma progression	miR-34a, miR-100 & miR-125b	up			skin cancers
Thyagarajan, A., Tsai, K. Y., & Sahu, R. P	MicroRNA heterogeneity in melanoma progression	miR-1246	up			skin cancers
Thyagarajan, A., Tsai, K. Y., & Sahu, R. P	MicroRNA heterogeneity in melanoma progression	miR-211	down			skin cancers
Thyagarajan, A., Tsai, K. Y., & Sahu, R. P	MicroRNA heterogeneity in melanoma progression	miR-193b	down			skin cancers
Thyagarajan, A., Tsai, K. Y., & Sahu, R. P	MicroRNA heterogeneity in melanoma progression	miR-126/miR-126*	down			skin cancers
Thyagarajan, A., Tsai, K. Y., & Sahu, R. P	MicroRNA heterogeneity in melanoma progression	miR-145	down			skin cancers
Thyagarajan, A., Tsai, K. Y., & Sahu, R. P	MicroRNA heterogeneity in melanoma progression	miR-200 family members	down			skin cancers
Thyagarajan, A., Tsai, K. Y., & Sahu, R. P	MicroRNA heterogeneity in melanoma progression	miR-365	down			skin cancers
Thyagarajan, A., Tsai, K. Y., & Sahu, R. P	MicroRNA heterogeneity in melanoma progression	miR-205	down			skin cancers
Thyagarajan, A., Tsai, K. Y., & Sahu, R. P	MicroRNA heterogeneity in melanoma progression	miR-206	down			skin cancers
Thyagarajan, A., Tsai, K. Y., & Sahu, R. P	MicroRNA heterogeneity in melanoma progression	miR-196a	down			skin cancers
Thyagarajan, A., Tsai, K. Y., & Sahu, R. P	MicroRNA heterogeneity in melanoma progression	miR-143–3p	down			skin cancers
Gao, T., Zou, M., Shen, T., & Duan, S	Dysfunction of miR-802 in tumors	miR-802	down			skin cancers
Armand-Labit V, Pradines A	Circulating cell-free microRNAs as clinical cancer biomarkers	miR-15b, miR-30d, miR-150 and miR-425	up	serum		skin cancers
Armand-Labit V, Pradines A	Circulating cell-free microRNAs as clinical cancer biomarkers	miR-210	Up	Plasma		skin cancers
Armand-Labit V, Pradines A	Circulating cell-free microRNAs as clinical cancer biomarkers	miR-122-5p and miR-3201	Up	Serum		skin cancers
Armand-Labit V, Pradines A	Circulating cell-free microRNAs as clinical cancer biomarkers	miR-206	Down	Serum		skin cancers
Armand-Labit V, Pradines A	Circulating cell-free microRNAs as clinical cancer biomarkers	miR-16	Down	Serum		skin cancers
Segura, M. F., Greenwald, H. S., Hanniford, D., Osman, I., & Hernando, E.	MicroRNA and cutaneous melanoma: from discovery to prognosis and therapy.	Let-7b	Down			skin cancers
Segura, M. F., Greenwald, H. S., Hanniford, D., Osman, I., & Hernando, E.	MicroRNA and cutaneous melanoma: from discovery to prognosis and therapy.	miR-193b	Down			skin cancers
Segura, M. F., Greenwald, H. S., Hanniford, D., Osman, I., & Hernando, E.	MicroRNA and cutaneous melanoma: from discovery to prognosis and therapy.	miR-145	Down			skin cancers
Segura, M. F., Greenwald, H. S., Hanniford, D., Osman, I., & Hernando, E.	MicroRNA and cutaneous melanoma: from discovery to prognosis and therapy.	miR-221/222	Up			skin cancers
Segura, M. F., Greenwald, H. S., Hanniford, D., Osman, I., & Hernando, E.	MicroRNA and cutaneous melanoma: from discovery to prognosis and therapy.	miR-205	Down			skin cancers
Segura, M. F., Greenwald, H. S., Hanniford, D., Osman, I., & Hernando, E.	MicroRNA and cutaneous melanoma: from discovery to prognosis and therapy.	miR-9	Down			skin cancers
Segura, M. F., Greenwald, H. S., Hanniford, D., Osman, I., & Hernando, E.	MicroRNA and cutaneous melanoma: from discovery to prognosis and therapy.	miR-155	Down			skin cancers
Segura, M. F., Greenwald, H. S., Hanniford, D., Osman, I., & Hernando, E.	MicroRNA and cutaneous melanoma: from discovery to prognosis and therapy.	miR-34a/c	Down			skin cancers
Segura, M. F., Greenwald, H. S., Hanniford, D., Osman, I., & Hernando, E.	MicroRNA and cutaneous melanoma: from discovery to prognosis and therapy.	Let-7b	Down			skin cancers
Segura, M. F., Greenwald, H. S., Hanniford, D., Osman, I., & Hernando, E.	MicroRNA and cutaneous melanoma: from discovery to prognosis and therapy.	Let-7a	Down			skin cancers
Segura, M. F., Greenwald, H. S., Hanniford, D., Osman, I., & Hernando, E.	MicroRNA and cutaneous melanoma: from discovery to prognosis and therapy.	miR-214	Up			skin cancers
Segura, M. F., Greenwald, H. S., Hanniford, D., Osman, I., & Hernando, E.	MicroRNA and cutaneous melanoma: from discovery to prognosis and therapy.	miR-9	Down			skin cancers
Segura, M. F., Greenwald, H. S., Hanniford, D., Osman, I., & Hernando, E.	MicroRNA and cutaneous melanoma: from discovery to prognosis and therapy.	miR-34a/c	Down			skin cancers
Segura, M. F., Greenwald, H. S., Hanniford, D., Osman, I., & Hernando, E.	MicroRNA and cutaneous melanoma: from discovery to prognosis and therapy.	miR-199*	Down			skin cancers
Segura, M. F., Greenwald, H. S., Hanniford, D., Osman, I., & Hernando, E.	MicroRNA and cutaneous melanoma: from discovery to prognosis and therapy.	miR-30b/d	Up			skin cancers
Segura, M. F., Greenwald, H. S., Hanniford, D., Osman, I., & Hernando, E.	MicroRNA and cutaneous melanoma: from discovery to prognosis and therapy.	miR-200a/c	Up			skin cancers
Segura, M. F., Greenwald, H. S., Hanniford, D., Osman, I., & Hernando, E.	MicroRNA and cutaneous melanoma: from discovery to prognosis and therapy.	miR-375	Down			skin cancers
Segura, M. F., Greenwald, H. S., Hanniford, D., Osman, I., & Hernando, E.	MicroRNA and cutaneous melanoma: from discovery to prognosis and therapy.	miR-145	Down			skin cancers
Segura, M. F., Greenwald, H. S., Hanniford, D., Osman, I., & Hernando, E.	MicroRNA and cutaneous melanoma: from discovery to prognosis and therapy.	miR-182	Up			skin cancers
Segura, M. F., Greenwald, H. S., Hanniford, D., Osman, I., & Hernando, E.	MicroRNA and cutaneous melanoma: from discovery to prognosis and therapy.	miR-211	Down			skin cancers
Segura, M. F., Greenwald, H. S., Hanniford, D., Osman, I., & Hernando, E.	MicroRNA and cutaneous melanoma: from discovery to prognosis and therapy.	miR-196a	Down			skin cancers
Segura, M. F., Greenwald, H. S., Hanniford, D., Osman, I., & Hernando, E.	MicroRNA and cutaneous melanoma: from discovery to prognosis and therapy.	miR-155	Down			skin cancers
Segura, M. F., Greenwald, H. S., Hanniford, D., Osman, I., & Hernando, E.	MicroRNA and cutaneous melanoma: from discovery to prognosis and therapy.	miR-125b	Down			skin cancers
Segura, M. F., Greenwald, H. S., Hanniford, D., Osman, I., & Hernando, E.	MicroRNA and cutaneous melanoma: from discovery to prognosis and therapy.	miR-15b	Up			skin cancers
Segura, M. F., Greenwald, H. S., Hanniford, D., Osman, I., & Hernando, E.	MicroRNA and cutaneous melanoma: from discovery to prognosis and therapy.	miR-214	Up			skin cancers
Segura, M. F., Greenwald, H. S., Hanniford, D., Osman, I., & Hernando, E.	MicroRNA and cutaneous melanoma: from discovery to prognosis and therapy.	miR-506/514	Up			skin cancers
Segura, M. F., Greenwald, H. S., Hanniford, D., Osman, I., & Hernando, E.	MicroRNA and cutaneous melanoma: from discovery to prognosis and therapy.	miR-182	Up			skin cancers
Segura, M. F., Greenwald, H. S., Hanniford, D., Osman, I., & Hernando, E.	MicroRNA and cutaneous melanoma: from discovery to prognosis and therapy.	miR-21	Up			skin cancers
Segura, M. F., Greenwald, H. S., Hanniford, D., Osman, I., & Hernando, E.	MicroRNA and cutaneous melanoma: from discovery to prognosis and therapy.	miR-149*	Up			skin cancers
Segura, M. F., Greenwald, H. S., Hanniford, D., Osman, I., & Hernando, E.	MicroRNA and cutaneous melanoma: from discovery to prognosis and therapy.	miR-193b	Down			skin cancers
Segura, M. F., Greenwald, H. S., Hanniford, D., Osman, I., & Hernando, E.	MicroRNA and cutaneous melanoma: from discovery to prognosis and therapy.	miR-34a/c	Down			skin cancers
Segura, M. F., Greenwald, H. S., Hanniford, D., Osman, I., & Hernando, E.	MicroRNA and cutaneous melanoma: from discovery to prognosis and therapy.	miR-30b/d	Up			skin cancers
Li, Y. F., Dong, L., Li, Y., & Wei, W. B	A Review of MicroRNA in Uveal Melanoma	miR-137	Down			skin cancers
Li, Y. F., Dong, L., Li, Y., & Wei, W. B	A Review of MicroRNA in Uveal Melanoma	miR-145	Down			skin cancers
Li, Y. F., Dong, L., Li, Y., & Wei, W. B	A Review of MicroRNA in Uveal Melanoma	miR-144	Down			skin cancers
Li, Y. F., Dong, L., Li, Y., & Wei, W. B	A Review of MicroRNA in Uveal Melanoma	miR-92a-3p	Up			skin cancers
Li, Y. F., Dong, L., Li, Y., & Wei, W. B	A Review of MicroRNA in Uveal Melanoma	miR-181b	Up			skin cancers
Li, Y. F., Dong, L., Li, Y., & Wei, W. B	A Review of MicroRNA in Uveal Melanoma	miR-296-3p	Down			skin cancers
Li, Y. F., Dong, L., Li, Y., & Wei, W. B	A Review of MicroRNA in Uveal Melanoma	miR-20a	Up			skin cancers
Li, Y. F., Dong, L., Li, Y., & Wei, W. B	A Review of MicroRNA in Uveal Melanoma	miR-155	Up			skin cancers
Li, Y. F., Dong, L., Li, Y., & Wei, W. B	A Review of MicroRNA in Uveal Melanoma	miR-454	Up			skin cancers
Li, Y. F., Dong, L., Li, Y., & Wei, W. B	A Review of MicroRNA in Uveal Melanoma	miR-367	Up			skin cancers
Li, Y. F., Dong, L., Li, Y., & Wei, W. B	A Review of MicroRNA in Uveal Melanoma	miR‐224‐5p	Down			skin cancers
Li, Y. F., Dong, L., Li, Y., & Wei, W. B	A Review of MicroRNA in Uveal Melanoma	miR-21	Up			skin cancers
Li, Y. F., Dong, L., Li, Y., & Wei, W. B	A Review of MicroRNA in Uveal Melanoma	miR-23a	Down			skin cancers
Bennett, P. E., Bemis, L., Norris, D. A., & Shellman, Y. G	miR in melanoma development: miRNAs and acquired hallmarks of cancer in melanoma	miR-7	up			skin cancers
Bennett, P. E., Bemis, L., Norris, D. A., & Shellman, Y. G	miR in melanoma development: miRNAs and acquired hallmarks of cancer in melanoma	miR-17	up			skin cancers
Bennett, P. E., Bemis, L., Norris, D. A., & Shellman, Y. G	miR in melanoma development: miRNAs and acquired hallmarks of cancer in melanoma	miR-18	up			skin cancers
Bennett, P. E., Bemis, L., Norris, D. A., & Shellman, Y. G	miR in melanoma development: miRNAs and acquired hallmarks of cancer in melanoma	miR-19	up			skin cancers
Bennett, P. E., Bemis, L., Norris, D. A., & Shellman, Y. G	miR in melanoma development: miRNAs and acquired hallmarks of cancer in melanoma	miR-92a	up			skin cancers
Bennett, P. E., Bemis, L., Norris, D. A., & Shellman, Y. G	miR in melanoma development: miRNAs and acquired hallmarks of cancer in melanoma	miR-106b ∼ 25	up			skin cancers
Bennett, P. E., Bemis, L., Norris, D. A., & Shellman, Y. G	miR in melanoma development: miRNAs and acquired hallmarks of cancer in melanoma	miR-222	up			skin cancers
Bennett, P. E., Bemis, L., Norris, D. A., & Shellman, Y. G	miR in melanoma development: miRNAs and acquired hallmarks of cancer in melanoma	miR-195	up			skin cancers
Bennett, P. E., Bemis, L., Norris, D. A., & Shellman, Y. G	miR in melanoma development: miRNAs and acquired hallmarks of cancer in melanoma	miR-221	up			skin cancers
Bennett, P. E., Bemis, L., Norris, D. A., & Shellman, Y. G	miR in melanoma development: miRNAs and acquired hallmarks of cancer in melanoma	miR-222	up			skin cancers
Bennett, P. E., Bemis, L., Norris, D. A., & Shellman, Y. G	miR in melanoma development: miRNAs and acquired hallmarks of cancer in melanoma	miR-290–295	up			skin cancers
Bennett, P. E., Bemis, L., Norris, D. A., & Shellman, Y. G	miR in melanoma development: miRNAs and acquired hallmarks of cancer in melanoma	miR-1908	up			skin cancers
Bennett, P. E., Bemis, L., Norris, D. A., & Shellman, Y. G	miR in melanoma development: miRNAs and acquired hallmarks of cancer in melanoma	miR-199a-5p	up			skin cancers
Bennett, P. E., Bemis, L., Norris, D. A., & Shellman, Y. G	miR in melanoma development: miRNAs and acquired hallmarks of cancer in melanoma	miR-199a-3p	up			skin cancers
Bennett, P. E., Bemis, L., Norris, D. A., & Shellman, Y. G	miR in melanoma development: miRNAs and acquired hallmarks of cancer in melanoma	miR-214	up			skin cancers
Bennett, P. E., Bemis, L., Norris, D. A., & Shellman, Y. G	miR in melanoma development: miRNAs and acquired hallmarks of cancer in melanoma	miR-29	up			skin cancers
Bennett, P. E., Bemis, L., Norris, D. A., & Shellman, Y. G	miR in melanoma development: miRNAs and acquired hallmarks of cancer in melanoma	miR-21	up			skin cancers
Bennett, P. E., Bemis, L., Norris, D. A., & Shellman, Y. G	miR in melanoma development: miRNAs and acquired hallmarks of cancer in melanoma	miR-let7	down			skin cancers
Bennett, P. E., Bemis, L., Norris, D. A., & Shellman, Y. G	miR in melanoma development: miRNAs and acquired hallmarks of cancer in melanoma	miR-10	down			skin cancers
Bennett, P. E., Bemis, L., Norris, D. A., & Shellman, Y. G	miR in melanoma development: miRNAs and acquired hallmarks of cancer in melanoma	miR-22	down			skin cancers
Bennett, P. E., Bemis, L., Norris, D. A., & Shellman, Y. G	miR in melanoma development: miRNAs and acquired hallmarks of cancer in melanoma	miR-26a	down			skin cancers
Bennett, P. E., Bemis, L., Norris, D. A., & Shellman, Y. G	miR in melanoma development: miRNAs and acquired hallmarks of cancer in melanoma	miR-30	down			skin cancers
Bennett, P. E., Bemis, L., Norris, D. A., & Shellman, Y. G	miR in melanoma development: miRNAs and acquired hallmarks of cancer in melanoma	miR-34	down			skin cancers
Bennett, P. E., Bemis, L., Norris, D. A., & Shellman, Y. G	miR in melanoma development: miRNAs and acquired hallmarks of cancer in melanoma	miR-125a	down			skin cancers
Bennett, P. E., Bemis, L., Norris, D. A., & Shellman, Y. G	miR in melanoma development: miRNAs and acquired hallmarks of cancer in melanoma	miR-137	down			skin cancers
Bennett, P. E., Bemis, L., Norris, D. A., & Shellman, Y. G	miR in melanoma development: miRNAs and acquired hallmarks of cancer in melanoma	miR-193b	down			skin cancers
Bennett, P. E., Bemis, L., Norris, D. A., & Shellman, Y. G	miR in melanoma development: miRNAs and acquired hallmarks of cancer in melanoma	miR-205	down			skin cancers
Bennett, P. E., Bemis, L., Norris, D. A., & Shellman, Y. G	miR in melanoma development: miRNAs and acquired hallmarks of cancer in melanoma	miR-211	down			skin cancers
Bennett, P. E., Bemis, L., Norris, D. A., & Shellman, Y. G	miR in melanoma development: miRNAs and acquired hallmarks of cancer in melanoma	miR-18b	down			skin cancers
Bennett, P. E., Bemis, L., Norris, D. A., & Shellman, Y. G	miR in melanoma development: miRNAs and acquired hallmarks of cancer in melanoma	miR-18b	down			skin cancers
Bennett, P. E., Bemis, L., Norris, D. A., & Shellman, Y. G	miR in melanoma development: miRNAs and acquired hallmarks of cancer in melanoma	miR-26a	down			skin cancers
Bennett, P. E., Bemis, L., Norris, D. A., & Shellman, Y. G	miR in melanoma development: miRNAs and acquired hallmarks of cancer in melanoma	miR-137	down			skin cancers
Bennett, P. E., Bemis, L., Norris, D. A., & Shellman, Y. G	miR in melanoma development: miRNAs and acquired hallmarks of cancer in melanoma	miR-193b	down			skin cancers
Bennett, P. E., Bemis, L., Norris, D. A., & Shellman, Y. G	miR in melanoma development: miRNAs and acquired hallmarks of cancer in melanoma	miR-205	down			skin cancers
Bennett, P. E., Bemis, L., Norris, D. A., & Shellman, Y. G	miR in melanoma development: miRNAs and acquired hallmarks of cancer in melanoma	miR-34a	down			skin cancers
Bennett, P. E., Bemis, L., Norris, D. A., & Shellman, Y. G	miR in melanoma development: miRNAs and acquired hallmarks of cancer in melanoma	miR-203	down			skin cancers
Bennett, P. E., Bemis, L., Norris, D. A., & Shellman, Y. G	miR in melanoma development: miRNAs and acquired hallmarks of cancer in melanoma	miR-205	down			skin cancers
Bennett, P. E., Bemis, L., Norris, D. A., & Shellman, Y. G	miR in melanoma development: miRNAs and acquired hallmarks of cancer in melanoma	miR-125b	down			skin cancers
Bennett, P. E., Bemis, L., Norris, D. A., & Shellman, Y. G	miR in melanoma development: miRNAs and acquired hallmarks of cancer in melanoma	miR-let-7a	down			skin cancers
Bennett, P. E., Bemis, L., Norris, D. A., & Shellman, Y. G	miR in melanoma development: miRNAs and acquired hallmarks of cancer in melanoma	miR-9	down			skin cancers
Bennett, P. E., Bemis, L., Norris, D. A., & Shellman, Y. G	miR in melanoma development: miRNAs and acquired hallmarks of cancer in melanoma	miR-137	down			skin cancers
Bennett, P. E., Bemis, L., Norris, D. A., & Shellman, Y. G	miR in melanoma development: miRNAs and acquired hallmarks of cancer in melanoma	miR-148	down			skin cancers
Bennett, P. E., Bemis, L., Norris, D. A., & Shellman, Y. G	miR in melanoma development: miRNAs and acquired hallmarks of cancer in melanoma	miR-182	down			skin cancers
Bennett, P. E., Bemis, L., Norris, D. A., & Shellman, Y. G	miR in melanoma development: miRNAs and acquired hallmarks of cancer in melanoma	miR-196a	down			skin cancers
Bennett, P. E., Bemis, L., Norris, D. A., & Shellman, Y. G	miR in melanoma development: miRNAs and acquired hallmarks of cancer in melanoma	miR-211	down			skin cancers
Bennett, P. E., Bemis, L., Norris, D. A., & Shellman, Y. G	miR in melanoma development: miRNAs and acquired hallmarks of cancer in melanoma	miR-340	down			skin cancers
Bennett, P. E., Bemis, L., Norris, D. A., & Shellman, Y. G	miR in melanoma development: miRNAs and acquired hallmarks of cancer in melanoma	miR-573	down			skin cancers
Bennett, P. E., Bemis, L., Norris, D. A., & Shellman, Y. G	miR in melanoma development: miRNAs and acquired hallmarks of cancer in melanoma	miR-let-7a†	down			skin cancers
Bennett, P. E., Bemis, L., Norris, D. A., & Shellman, Y. G	miR in melanoma development: miRNAs and acquired hallmarks of cancer in melanoma	miR-let-7b	down			skin cancers
Bennett, P. E., Bemis, L., Norris, D. A., & Shellman, Y. G	miR in melanoma development: miRNAs and acquired hallmarks of cancer in melanoma	miR-18b	down			skin cancers
Bennett, P. E., Bemis, L., Norris, D. A., & Shellman, Y. G	miR in melanoma development: miRNAs and acquired hallmarks of cancer in melanoma	miR-146a*	down			skin cancers
Bennett, P. E., Bemis, L., Norris, D. A., & Shellman, Y. G	miR in melanoma development: miRNAs and acquired hallmarks of cancer in melanoma	miR-193b	down			skin cancers
Bennett, P. E., Bemis, L., Norris, D. A., & Shellman, Y. G	miR in melanoma development: miRNAs and acquired hallmarks of cancer in melanoma	miR-203	down			skin cancers
Bennett, P. E., Bemis, L., Norris, D. A., & Shellman, Y. G	miR in melanoma development: miRNAs and acquired hallmarks of cancer in melanoma	miR-205	down			skin cancers
Ghafouri-Fard, S., Khoshbakht, T., Hussen, B. M., Taheri, M., & Samadian, M	A Review on the Role of miR-1246 in the Pathoetiology of Different Cancers	miR-1246	up			skin cancers
Huang, N., Lee, K. J., & Stark, M. S	Current Trends in Circulating Biomarkers for Melanoma Detection	miR-221	up		stage I melanoma	skin cancers
Huang, N., Lee, K. J., & Stark, M. S	Current Trends in Circulating Biomarkers for Melanoma Detection	miR-199a-5p	up		stage III melanoma	skin cancers
Huang, N., Lee, K. J., & Stark, M. S	Current Trends in Circulating Biomarkers for Melanoma Detection	miR-877-3p, 1228-3p, 3613-5p	up		stage III melanoma	skin cancers
Huang, N., Lee, K. J., & Stark, M. S	Current Trends in Circulating Biomarkers for Melanoma Detection	miR-182-5p	down		stage III melanoma	skin cancers
Bande Rodríguez, M. F., Fernandez Marta, B., Lago Baameiro, N., Santiago-Varela, M., Silva-Rodríguez, P., Blanco-Teijeiro, M. J., Pardo Perez, M., & Piñeiro Ces, A	Blood Biomarkers of Uveal Melanoma: Current Perspectives	let-7b, miR-199a, miR-199a*, miR-143, miR-193b and miR-652	up		Metastatic UM	skin cancers
Bande Rodríguez, M. F., Fernandez Marta, B., Lago Baameiro, N., Santiago-Varela, M., Silva-Rodríguez, P., Blanco-Teijeiro, M. J., Pardo Perez, M., & Piñeiro Ces, A	Blood Biomarkers of Uveal Melanoma: Current Perspectives	miR-196a, miR-549, miR-497, miR-885-5p, miR-585, miR-640, miR-512-5p, miR-556-5p, miR-135b, miR-325, miR-99a, miR-33a	up		Metastatic UM	skin cancers
Bande Rodríguez, M. F., Fernandez Marta, B., Lago Baameiro, N., Santiago-Varela, M., Silva-Rodríguez, P., Blanco-Teijeiro, M. J., Pardo Perez, M., & Piñeiro Ces, A	Blood Biomarkers of Uveal Melanoma: Current Perspectives	miRNA-20a, miRNA-106a, miRNA-17, miRNA-21 and miRNA-34a	up		Metastatic UM and non metastatic UM	skin cancers
Bande Rodríguez, M. F., Fernandez Marta, B., Lago Baameiro, N., Santiago-Varela, M., Silva-Rodríguez, P., Blanco-Teijeiro, M. J., Pardo Perez, M., & Piñeiro Ces, A	Blood Biomarkers of Uveal Melanoma: Current Perspectives	miR-20a, 125b, 146a, 155 and 223	up		Metastatic UM	skin cancers
Bande Rodríguez, M. F., Fernandez Marta, B., Lago Baameiro, N., Santiago-Varela, M., Silva-Rodríguez, P., Blanco-Teijeiro, M. J., Pardo Perez, M., & Piñeiro Ces, A	Blood Biomarkers of Uveal Melanoma: Current Perspectives	miR-495, miR-18a, miR-586, miR-493, miR-377, miR-376c, miR-369-3p, miR-34c-5p, miR-26a-2, miR-218, miR-19b-1, miR-154, miR-181a, miR-133a, miR-129, miR10a, miR1, Let-7e	up		non-metastatic UM	skin cancers
Bande Rodríguez, M. F., Fernandez Marta, B., Lago Baameiro, N., Santiago-Varela, M., Silva-Rodríguez, P., Blanco-Teijeiro, M. J., Pardo Perez, M., & Piñeiro Ces, A	Blood Biomarkers of Uveal Melanoma: Current Perspectives	miR9	down		metastatic UM	skin cancers
Bande Rodríguez, M. F., Fernandez Marta, B., Lago Baameiro, N., Santiago-Varela, M., Silva-Rodríguez, P., Blanco-Teijeiro, M. J., Pardo Perez, M., & Piñeiro Ces, A	Blood Biomarkers of Uveal Melanoma: Current Perspectives	miRNA-145 and miRNA-204	down		metastatic UM	skin cancers
Bande Rodríguez, M. F., Fernandez Marta, B., Lago Baameiro, N., Santiago-Varela, M., Silva-Rodríguez, P., Blanco-Teijeiro, M. J., Pardo Perez, M., & Piñeiro Ces, A	Blood Biomarkers of Uveal Melanoma: Current Perspectives	miR-124a	down		metastatic UM	skin cancers
Bande Rodríguez, M. F., Fernandez Marta, B., Lago Baameiro, N., Santiago-Varela, M., Silva-Rodríguez, P., Blanco-Teijeiro, M. J., Pardo Perez, M., & Piñeiro Ces, A	Blood Biomarkers of Uveal Melanoma: Current Perspectives	miR-181a	down		metastatic UM	skin cancers
Poniewierska-Baran, A., Zadroga, Ł., Danilyan, E., Małkowska, P., Niedźwiedzka-Rystwej, P., & Pawlik, A	MicroRNA as a Diagnostic Tool, Therapeutic Target and Potential Biomarker in Cutaneous Malignant Melanoma Detection-Narrative Review	miR-1180-3p	down	plasma		skin cancers
Poniewierska-Baran, A., Zadroga, Ł., Danilyan, E., Małkowska, P., Niedźwiedzka-Rystwej, P., & Pawlik, A	MicroRNA as a Diagnostic Tool, Therapeutic Target and Potential Biomarker in Cutaneous Malignant Melanoma Detection-Narrative Review	miR-765, miR-1238, miR-1228-3p, miR-10a-5p, miR-150-5p miR-362-3p, miR-550a-3p, miR-3907, miR-500a-3p	up/down	plasma		skin cancers
Poniewierska-Baran, A., Zadroga, Ł., Danilyan, E., Małkowska, P., Niedźwiedzka-Rystwej, P., & Pawlik, A	MicroRNA as a Diagnostic Tool, Therapeutic Target and Potential Biomarker in Cutaneous Malignant Melanoma Detection-Narrative Review	miR-134-5p, miR-320a-3p	down	plasma		skin cancers
Poniewierska-Baran, A., Zadroga, Ł., Danilyan, E., Małkowska, P., Niedźwiedzka-Rystwej, P., & Pawlik, A	MicroRNA as a Diagnostic Tool, Therapeutic Target and Potential Biomarker in Cutaneous Malignant Melanoma Detection-Narrative Review	miR-150-5p, miR-149-3p, miR-193a-3p	up/down	plamsa		skin cancers
Poniewierska-Baran, A., Zadroga, Ł., Danilyan, E., Małkowska, P., Niedźwiedzka-Rystwej, P., & Pawlik, A	MicroRNA as a Diagnostic Tool, Therapeutic Target and Potential Biomarker in Cutaneous Malignant Melanoma Detection-Narrative Review	miR-5694, miR-6796-3p, miR-6741-3p, miR-4664-3p, miR-4665-5p, miR-671-5p	up	plasma		skin cancers
Poniewierska-Baran, A., Zadroga, Ł., Danilyan, E., Małkowska, P., Niedźwiedzka-Rystwej, P., & Pawlik, A	MicroRNA as a Diagnostic Tool, Therapeutic Target and Potential Biomarker in Cutaneous Malignant Melanoma Detection-Narrative Review	miR-185, miR-1246	up/down	plasma		skin cancers
Poniewierska-Baran, A., Zadroga, Ł., Danilyan, E., Małkowska, P., Niedźwiedzka-Rystwej, P., & Pawlik, A	MicroRNA as a Diagnostic Tool, Therapeutic Target and Potential Biomarker in Cutaneous Malignant Melanoma Detection-Narrative Review	miR-211	down	tissue		skin cancers
Poniewierska-Baran, A., Zadroga, Ł., Danilyan, E., Małkowska, P., Niedźwiedzka-Rystwej, P., & Pawlik, A	MicroRNA as a Diagnostic Tool, Therapeutic Target and Potential Biomarker in Cutaneous Malignant Melanoma Detection-Narrative Review	miR-203	down	tissue		skin cancers
Poniewierska-Baran, A., Zadroga, Ł., Danilyan, E., Małkowska, P., Niedźwiedzka-Rystwej, P., & Pawlik, A	MicroRNA as a Diagnostic Tool, Therapeutic Target and Potential Biomarker in Cutaneous Malignant Melanoma Detection-Narrative Review	miR-378	up	tissue		skin cancers
Konstatinell, A., Coucheron, D. H., Sveinbjørnsson, B., & Moens, U	MicroRNAs as Potential Biomarkers in Merkel Cell Carcinoma	miR-7	up			skin cancers
Konstatinell, A., Coucheron, D. H., Sveinbjørnsson, B., & Moens, U	MicroRNAs as Potential Biomarkers in Merkel Cell Carcinoma	miR-9	up			skin cancers
Konstatinell, A., Coucheron, D. H., Sveinbjørnsson, B., & Moens, U	MicroRNAs as Potential Biomarkers in Merkel Cell Carcinoma	miR-182	up			skin cancers
Konstatinell, A., Coucheron, D. H., Sveinbjørnsson, B., & Moens, U	MicroRNAs as Potential Biomarkers in Merkel Cell Carcinoma	miR-183	up			skin cancers
Konstatinell, A., Coucheron, D. H., Sveinbjørnsson, B., & Moens, U	MicroRNAs as Potential Biomarkers in Merkel Cell Carcinoma	miR-190b	up			skin cancers
Konstatinell, A., Coucheron, D. H., Sveinbjørnsson, B., & Moens, U	MicroRNAs as Potential Biomarkers in Merkel Cell Carcinoma	miR-340	up			skin cancers
Konstatinell, A., Coucheron, D. H., Sveinbjørnsson, B., & Moens, U	MicroRNAs as Potential Biomarkers in Merkel Cell Carcinoma	miR-502-3p	up			skin cancers
Konstatinell, A., Coucheron, D. H., Sveinbjørnsson, B., & Moens, U	MicroRNAs as Potential Biomarkers in Merkel Cell Carcinoma	miR-873	up			skin cancers
Konstatinell, A., Coucheron, D. H., Sveinbjørnsson, B., & Moens, U	MicroRNAs as Potential Biomarkers in Merkel Cell Carcinoma	miR-125b	down			skin cancers
Konstatinell, A., Coucheron, D. H., Sveinbjørnsson, B., & Moens, U	MicroRNAs as Potential Biomarkers in Merkel Cell Carcinoma	miR-374c	down			skin cancers
Konstatinell, A., Coucheron, D. H., Sveinbjørnsson, B., & Moens, U	MicroRNAs as Potential Biomarkers in Merkel Cell Carcinoma	miR-3170	down			skin cancers
Konstatinell, A., Coucheron, D. H., Sveinbjørnsson, B., & Moens, U	MicroRNAs as Potential Biomarkers in Merkel Cell Carcinoma	miR-182	up			skin cancers
Konstatinell, A., Coucheron, D. H., Sveinbjørnsson, B., & Moens, U	MicroRNAs as Potential Biomarkers in Merkel Cell Carcinoma	miR-183	up			skin cancers
Konstatinell, A., Coucheron, D. H., Sveinbjørnsson, B., & Moens, U	MicroRNAs as Potential Biomarkers in Merkel Cell Carcinoma	miR-190b	up			skin cancers
Konstatinell, A., Coucheron, D. H., Sveinbjørnsson, B., & Moens, U	MicroRNAs as Potential Biomarkers in Merkel Cell Carcinoma	miR-340	up			skin cancers
Konstatinell, A., Coucheron, D. H., Sveinbjørnsson, B., & Moens, U	MicroRNAs as Potential Biomarkers in Merkel Cell Carcinoma	miR-30a	up			skin cancers
Konstatinell, A., Coucheron, D. H., Sveinbjørnsson, B., & Moens, U	MicroRNAs as Potential Biomarkers in Merkel Cell Carcinoma	miR-34	up			skin cancers
Konstatinell, A., Coucheron, D. H., Sveinbjørnsson, B., & Moens, U	MicroRNAs as Potential Biomarkers in Merkel Cell Carcinoma	miR-142-3p	up			skin cancers
Konstatinell, A., Coucheron, D. H., Sveinbjørnsson, B., & Moens, U	MicroRNAs as Potential Biomarkers in Merkel Cell Carcinoma	miR-1539	up			skin cancers
Konstatinell, A., Coucheron, D. H., Sveinbjørnsson, B., & Moens, U	MicroRNAs as Potential Biomarkers in Merkel Cell Carcinoma	miR-181d	down			skin cancers
Konstatinell, A., Coucheron, D. H., Sveinbjørnsson, B., & Moens, U	MicroRNAs as Potential Biomarkers in Merkel Cell Carcinoma	miR-375	up			skin cancers
Konstatinell, A., Coucheron, D. H., Sveinbjørnsson, B., & Moens, U	MicroRNAs as Potential Biomarkers in Merkel Cell Carcinoma	miR-30a-3p	up			skin cancers
Konstatinell, A., Coucheron, D. H., Sveinbjørnsson, B., & Moens, U	MicroRNAs as Potential Biomarkers in Merkel Cell Carcinoma	miR-30a-5p	up			skin cancers
Konstatinell, A., Coucheron, D. H., Sveinbjørnsson, B., & Moens, U	MicroRNAs as Potential Biomarkers in Merkel Cell Carcinoma	miR-34a	up			skin cancers
Konstatinell, A., Coucheron, D. H., Sveinbjørnsson, B., & Moens, U	MicroRNAs as Potential Biomarkers in Merkel Cell Carcinoma	miR-375	up			skin cancers
Konstatinell, A., Coucheron, D. H., Sveinbjørnsson, B., & Moens, U	MicroRNAs as Potential Biomarkers in Merkel Cell Carcinoma	miR-769-5p	up			skin cancers
Konstatinell, A., Coucheron, D. H., Sveinbjørnsson, B., & Moens, U	MicroRNAs as Potential Biomarkers in Merkel Cell Carcinoma	miR-203	down			skin cancers
Konstatinell, A., Coucheron, D. H., Sveinbjørnsson, B., & Moens, U	MicroRNAs as Potential Biomarkers in Merkel Cell Carcinoma	miR-150	up			skin cancers
Aughton, K., Kalirai, H., & Coupland, S. E	MicroRNAs and Uveal Melanoma: Understanding the Diverse Role of These Small Molecular Regulators	miR-182	up			skin cancers
Aughton, K., Kalirai, H., & Coupland, S. E	MicroRNAs and Uveal Melanoma: Understanding the Diverse Role of These Small Molecular Regulators	miR-454	up			skin cancers
Aughton, K., Kalirai, H., & Coupland, S. E	MicroRNAs and Uveal Melanoma: Understanding the Diverse Role of These Small Molecular Regulators	miR-20a	up			skin cancers
Aughton, K., Kalirai, H., & Coupland, S. E	MicroRNAs and Uveal Melanoma: Understanding the Diverse Role of These Small Molecular Regulators	miR-124 (lnc HOXA11-AS) *	up			skin cancers
Aughton, K., Kalirai, H., & Coupland, S. E	MicroRNAs and Uveal Melanoma: Understanding the Diverse Role of These Small Molecular Regulators	miR-367	up			skin cancers
Aughton, K., Kalirai, H., & Coupland, S. E	MicroRNAs and Uveal Melanoma: Understanding the Diverse Role of These Small Molecular Regulators	miR-155	up			skin cancers
Aughton, K., Kalirai, H., & Coupland, S. E	MicroRNAs and Uveal Melanoma: Understanding the Diverse Role of These Small Molecular Regulators	miR-181	up			skin cancers
Aughton, K., Kalirai, H., & Coupland, S. E	MicroRNAs and Uveal Melanoma: Understanding the Diverse Role of These Small Molecular Regulators	miR-216a-5p	up			skin cancers
Aughton, K., Kalirai, H., & Coupland, S. E	MicroRNAs and Uveal Melanoma: Understanding the Diverse Role of These Small Molecular Regulators	miR-652	up			skin cancers
Aughton, K., Kalirai, H., & Coupland, S. E	MicroRNAs and Uveal Melanoma: Understanding the Diverse Role of These Small Molecular Regulators	miR-34a	down			skin cancers
Aughton, K., Kalirai, H., & Coupland, S. E	MicroRNAs and Uveal Melanoma: Understanding the Diverse Role of These Small Molecular Regulators	miR-137	down			skin cancers
Aughton, K., Kalirai, H., & Coupland, S. E	MicroRNAs and Uveal Melanoma: Understanding the Diverse Role of These Small Molecular Regulators	miR-34b/c	down			skin cancers
Aughton, K., Kalirai, H., & Coupland, S. E	MicroRNAs and Uveal Melanoma: Understanding the Diverse Role of These Small Molecular Regulators	miR-9	down			skin cancers
Aughton, K., Kalirai, H., & Coupland, S. E	MicroRNAs and Uveal Melanoma: Understanding the Diverse Role of These Small Molecular Regulators	miR-124a	down			skin cancers
Aughton, K., Kalirai, H., & Coupland, S. E	MicroRNAs and Uveal Melanoma: Understanding the Diverse Role of These Small Molecular Regulators	miR-145	down			skin cancers
Aughton, K., Kalirai, H., & Coupland, S. E	MicroRNAs and Uveal Melanoma: Understanding the Diverse Role of These Small Molecular Regulators	let-7b	down			skin cancers
Aughton, K., Kalirai, H., & Coupland, S. E	MicroRNAs and Uveal Melanoma: Understanding the Diverse Role of These Small Molecular Regulators	miR-144	down			skin cancers
Aughton, K., Kalirai, H., & Coupland, S. E	MicroRNAs and Uveal Melanoma: Understanding the Diverse Role of These Small Molecular Regulators	miR-137	down			skin cancers
Aughton, K., Kalirai, H., & Coupland, S. E	MicroRNAs and Uveal Melanoma: Understanding the Diverse Role of These Small Molecular Regulators	miR-140 (lnc MALAT1) *	down			skin cancers
Aughton, K., Kalirai, H., & Coupland, S. E	MicroRNAs and Uveal Melanoma: Understanding the Diverse Role of These Small Molecular Regulators	miR-224-5p (lnc FTH1P3) *	down			skin cancers
Aughton, K., Kalirai, H., & Coupland, S. E	MicroRNAs and Uveal Melanoma: Understanding the Diverse Role of These Small Molecular Regulators	miR-224-5p	down			skin cancers
Aughton, K., Kalirai, H., & Coupland, S. E	MicroRNAs and Uveal Melanoma: Understanding the Diverse Role of These Small Molecular Regulators	miR-142-3p	down			skin cancers
Aughton, K., Kalirai, H., & Coupland, S. E	MicroRNAs and Uveal Melanoma: Understanding the Diverse Role of These Small Molecular Regulators	miR-34a	down			skin cancers
Aughton, K., Kalirai, H., & Coupland, S. E	MicroRNAs and Uveal Melanoma: Understanding the Diverse Role of These Small Molecular Regulators	miR-17-3p (lncPVT1) *	down			skin cancers
Aughton, K., Kalirai, H., & Coupland, S. E	MicroRNAs and Uveal Melanoma: Understanding the Diverse Role of These Small Molecular Regulators	miR-145/205	down			skin cancers
Aughton, K., Kalirai, H., & Coupland, S. E	MicroRNAs and Uveal Melanoma: Understanding the Diverse Role of These Small Molecular Regulators	miR-122/144	down			skin cancers
Gajos-Michniewicz, A., & Czyz, M	Role of miRNAs in Melanoma Metastasis	miR-17	up			skin cancers
Gajos-Michniewicz, A., & Czyz, M	Role of miRNAs in Melanoma Metastasis	miR-19	up			skin cancers
Gajos-Michniewicz, A., & Czyz, M	Role of miRNAs in Melanoma Metastasis	miR-21	up			skin cancers
Gajos-Michniewicz, A., & Czyz, M	Role of miRNAs in Melanoma Metastasis	miR-25	up			skin cancers
Gajos-Michniewicz, A., & Czyz, M	Role of miRNAs in Melanoma Metastasis	miR-30d/30b	up			skin cancers
Gajos-Michniewicz, A., & Czyz, M	Role of miRNAs in Melanoma Metastasis	miR-125b	up			skin cancers
Gajos-Michniewicz, A., & Czyz, M	Role of miRNAs in Melanoma Metastasis	miR-146a	up			skin cancers
Gajos-Michniewicz, A., & Czyz, M	Role of miRNAs in Melanoma Metastasis	miR-182	up			skin cancers
Gajos-Michniewicz, A., & Czyz, M	Role of miRNAs in Melanoma Metastasis	miR-214	up			skin cancers
Gajos-Michniewicz, A., & Czyz, M	Role of miRNAs in Melanoma Metastasis	miR-221/222	up			skin cancers
Gajos-Michniewicz, A., & Czyz, M	Role of miRNAs in Melanoma Metastasis	miR-224 miR-452	up			skin cancers
Gajos-Michniewicz, A., & Czyz, M	Role of miRNAs in Melanoma Metastasis	miR-340	up			skin cancers
Gajos-Michniewicz, A., & Czyz, M	Role of miRNAs in Melanoma Metastasis	miR-638	up			skin cancers
Gajos-Michniewicz, A., & Czyz, M	Role of miRNAs in Melanoma Metastasis	miR-1908 miR-199a-5p miR-199a-3p	up			skin cancers
Gajos-Michniewicz, A., & Czyz, M	Role of miRNAs in Melanoma Metastasis	let-7a	down			skin cancers
Gajos-Michniewicz, A., & Czyz, M	Role of miRNAs in Melanoma Metastasis	let-7b	down			skin cancers
Gajos-Michniewicz, A., & Czyz, M	Role of miRNAs in Melanoma Metastasis	miR-34b miR-34c	down			skin cancers
Gajos-Michniewicz, A., & Czyz, M	Role of miRNAs in Melanoma Metastasis	miR-137	down			skin cancers
Gajos-Michniewicz, A., & Czyz, M	Role of miRNAs in Melanoma Metastasis	miR-200c	down			skin cancers
Gajos-Michniewicz, A., & Czyz, M	Role of miRNAs in Melanoma Metastasis	miR-203	down			skin cancers
Gajos-Michniewicz, A., & Czyz, M	Role of miRNAs in Melanoma Metastasis	miR-211	down			skin cancers
Gajos-Michniewicz, A., & Czyz, M	Role of miRNAs in Melanoma Metastasis	miR-218	down			skin cancers
Gajos-Michniewicz, A., & Czyz, M	Role of miRNAs in Melanoma Metastasis	miR-199a-3p	down			skin cancers
Gajos-Michniewicz, A., & Czyz, M	Role of miRNAs in Melanoma Metastasis	miR-675	down			skin cancers
Wu, N., Sun, H., Sun, Q., Zhang, F., Ma, L., Hu, Y., & Cong, X	Circulating microRNAs as diagnostic biomarkers for melanoma: a systematic review and meta-analysis	miR-16	down	Serum		skin cancers
Wu, N., Sun, H., Sun, Q., Zhang, F., Ma, L., Hu, Y., & Cong, X	Circulating microRNAs as diagnostic biomarkers for melanoma: a systematic review and meta-analysis	miR-10b	up	Serum		skin cancers
Wu, N., Sun, H., Sun, Q., Zhang, F., Ma, L., Hu, Y., & Cong, X	Circulating microRNAs as diagnostic biomarkers for melanoma: a systematic review and meta-analysis	miR-149-3p	up			skin cancers
Wu, N., Sun, H., Sun, Q., Zhang, F., Ma, L., Hu, Y., & Cong, X	Circulating microRNAs as diagnostic biomarkers for melanoma: a systematic review and meta-analysis	miR-150-5p	up			skin cancers
Wu, N., Sun, H., Sun, Q., Zhang, F., Ma, L., Hu, Y., & Cong, X	Circulating microRNAs as diagnostic biomarkers for melanoma: a systematic review and meta-analysis	miR-193a-3p	down			skin cancers
Wu, N., Sun, H., Sun, Q., Zhang, F., Ma, L., Hu, Y., & Cong, X	Circulating microRNAs as diagnostic biomarkers for melanoma: a systematic review and meta-analysis	miR-15b-5p	up			skin cancers
Wu, N., Sun, H., Sun, Q., Zhang, F., Ma, L., Hu, Y., & Cong, X	Circulating microRNAs as diagnostic biomarkers for melanoma: a systematic review and meta-analysis	miR-524-5p	down			skin cancers
Wu, N., Sun, H., Sun, Q., Zhang, F., Ma, L., Hu, Y., & Cong, X	Circulating microRNAs as diagnostic biomarkers for melanoma: a systematic review and meta-analysis	miR-21	up	serum		skin cancers
Wu, N., Sun, H., Sun, Q., Zhang, F., Ma, L., Hu, Y., & Cong, X	Circulating microRNAs as diagnostic biomarkers for melanoma: a systematic review and meta-analysis	miR-489	down	serum		skin cancers
Wu, N., Sun, H., Sun, Q., Zhang, F., Ma, L., Hu, Y., & Cong, X	Circulating microRNAs as diagnostic biomarkers for melanoma: a systematic review and meta-analysis	miR-21	up	plasma		skin cancers
Ricciardi, E., Giordani, E., Ziccheddu, G., Falcone, I., Giacomini, P., Fanciulli, M., Russillo, M., Cerro, M., Ciliberto, G., Morrone, A., Guerrisi, A., & Valenti, F.	Metastatic Melanoma: Liquid Biopsy as a New Precision Medicine Approach	miR-221	up			skin cancers
Ricciardi, E., Giordani, E., Ziccheddu, G., Falcone, I., Giacomini, P., Fanciulli, M., Russillo, M., Cerro, M., Ciliberto, G., Morrone, A., Guerrisi, A., & Valenti, F.	Metastatic Melanoma: Liquid Biopsy as a New Precision Medicine Approach	miR-192, miR-194, and miR-215	down			skin cancers
Ricciardi, E., Giordani, E., Ziccheddu, G., Falcone, I., Giacomini, P., Fanciulli, M., Russillo, M., Cerro, M., Ciliberto, G., Morrone, A., Guerrisi, A., & Valenti, F.	Metastatic Melanoma: Liquid Biopsy as a New Precision Medicine Approach	miR-877-3p, miR-1228-3p, miR-3613-5p	up			skin cancers
Ricciardi, E., Giordani, E., Ziccheddu, G., Falcone, I., Giacomini, P., Fanciulli, M., Russillo, M., Cerro, M., Ciliberto, G., Morrone, A., Guerrisi, A., & Valenti, F.	Metastatic Melanoma: Liquid Biopsy as a New Precision Medicine Approach	miR-182-5p	down			skin cancers
Nikolouzakis, T. K., Falzone, L., Lasithiotakis, K., Krüger-Krasagakis, S., Kalogeraki, A., Sifaki, M., Spandidos, D. A., Chrysos, E., Tsatsakis, A., & Tsiaoussis, J	Current and Future Trends in Molecular Biomarkers for Diagnostic, Prognostic, and Predictive Purposes in Non-Melanoma Skin Cancer	hsa-miR-223-3p,	up		basal cell carcinoma	skin cancers
Nikolouzakis, T. K., Falzone, L., Lasithiotakis, K., Krüger-Krasagakis, S., Kalogeraki, A., Sifaki, M., Spandidos, D. A., Chrysos, E., Tsatsakis, A., & Tsiaoussis, J	Current and Future Trends in Molecular Biomarkers for Diagnostic, Prognostic, and Predictive Purposes in Non-Melanoma Skin Cancer	hsa-miR-197-3p,	up		basal cell carcinoma	skin cancers
Nikolouzakis, T. K., Falzone, L., Lasithiotakis, K., Krüger-Krasagakis, S., Kalogeraki, A., Sifaki, M., Spandidos, D. A., Chrysos, E., Tsatsakis, A., & Tsiaoussis, J	Current and Future Trends in Molecular Biomarkers for Diagnostic, Prognostic, and Predictive Purposes in Non-Melanoma Skin Cancer	hsa-miR-342-3p,	up		basal cell carcinoma	skin cancers
Nikolouzakis, T. K., Falzone, L., Lasithiotakis, K., Krüger-Krasagakis, S., Kalogeraki, A., Sifaki, M., Spandidos, D. A., Chrysos, E., Tsatsakis, A., & Tsiaoussis, J	Current and Future Trends in Molecular Biomarkers for Diagnostic, Prognostic, and Predictive Purposes in Non-Melanoma Skin Cancer	hsa-miR-505-3p,	up		basal cell carcinoma	skin cancers
Nikolouzakis, T. K., Falzone, L., Lasithiotakis, K., Krüger-Krasagakis, S., Kalogeraki, A., Sifaki, M., Spandidos, D. A., Chrysos, E., Tsatsakis, A., & Tsiaoussis, J	Current and Future Trends in Molecular Biomarkers for Diagnostic, Prognostic, and Predictive Purposes in Non-Melanoma Skin Cancer	hsa-miR-204-5p,	up		basal cell carcinoma	skin cancers
Nikolouzakis, T. K., Falzone, L., Lasithiotakis, K., Krüger-Krasagakis, S., Kalogeraki, A., Sifaki, M., Spandidos, D. A., Chrysos, E., Tsatsakis, A., & Tsiaoussis, J	Current and Future Trends in Molecular Biomarkers for Diagnostic, Prognostic, and Predictive Purposes in Non-Melanoma Skin Cancer	hsa-miR-941,	up		basal cell carcinoma	skin cancers
Nikolouzakis, T. K., Falzone, L., Lasithiotakis, K., Krüger-Krasagakis, S., Kalogeraki, A., Sifaki, M., Spandidos, D. A., Chrysos, E., Tsatsakis, A., & Tsiaoussis, J	Current and Future Trends in Molecular Biomarkers for Diagnostic, Prognostic, and Predictive Purposes in Non-Melanoma Skin Cancer	hsa-miR-145-5p,	up		basal cell carcinoma	skin cancers
Nikolouzakis, T. K., Falzone, L., Lasithiotakis, K., Krüger-Krasagakis, S., Kalogeraki, A., Sifaki, M., Spandidos, D. A., Chrysos, E., Tsatsakis, A., & Tsiaoussis, J	Current and Future Trends in Molecular Biomarkers for Diagnostic, Prognostic, and Predictive Purposes in Non-Melanoma Skin Cancer	hsa-miR-301b-3p,	up		basal cell carcinoma	skin cancers
Nikolouzakis, T. K., Falzone, L., Lasithiotakis, K., Krüger-Krasagakis, S., Kalogeraki, A., Sifaki, M., Spandidos, D. A., Chrysos, E., Tsatsakis, A., & Tsiaoussis, J	Current and Future Trends in Molecular Biomarkers for Diagnostic, Prognostic, and Predictive Purposes in Non-Melanoma Skin Cancer	hsa-miR-452-5p,	up		basal cell carcinoma	skin cancers
Nikolouzakis, T. K., Falzone, L., Lasithiotakis, K., Krüger-Krasagakis, S., Kalogeraki, A., Sifaki, M., Spandidos, D. A., Chrysos, E., Tsatsakis, A., & Tsiaoussis, J	Current and Future Trends in Molecular Biomarkers for Diagnostic, Prognostic, and Predictive Purposes in Non-Melanoma Skin Cancer	hsa-miR-191-5p	up		basal cell carcinoma	skin cancers
Nikolouzakis, T. K., Falzone, L., Lasithiotakis, K., Krüger-Krasagakis, S., Kalogeraki, A., Sifaki, M., Spandidos, D. A., Chrysos, E., Tsatsakis, A., & Tsiaoussis, J	Current and Future Trends in Molecular Biomarkers for Diagnostic, Prognostic, and Predictive Purposes in Non-Melanoma Skin Cancer	miR203	down		basal cell carcinoma	skin cancers
Nikolouzakis, T. K., Falzone, L., Lasithiotakis, K., Krüger-Krasagakis, S., Kalogeraki, A., Sifaki, M., Spandidos, D. A., Chrysos, E., Tsatsakis, A., & Tsiaoussis, J	Current and Future Trends in Molecular Biomarkers for Diagnostic, Prognostic, and Predictive Purposes in Non-Melanoma Skin Cancer	miR-34a	down		basal cell carcinoma	skin cancers
Nikolouzakis, T. K., Falzone, L., Lasithiotakis, K., Krüger-Krasagakis, S., Kalogeraki, A., Sifaki, M., Spandidos, D. A., Chrysos, E., Tsatsakis, A., & Tsiaoussis, J	Current and Future Trends in Molecular Biomarkers for Diagnostic, Prognostic, and Predictive Purposes in Non-Melanoma Skin Cancer	miR-21,	up		squamous cell carcinoma	skin cancers
Nikolouzakis, T. K., Falzone, L., Lasithiotakis, K., Krüger-Krasagakis, S., Kalogeraki, A., Sifaki, M., Spandidos, D. A., Chrysos, E., Tsatsakis, A., & Tsiaoussis, J	Current and Future Trends in Molecular Biomarkers for Diagnostic, Prognostic, and Predictive Purposes in Non-Melanoma Skin Cancer	miR-205,	up		squamous cell carcinoma	skin cancers
Nikolouzakis, T. K., Falzone, L., Lasithiotakis, K., Krüger-Krasagakis, S., Kalogeraki, A., Sifaki, M., Spandidos, D. A., Chrysos, E., Tsatsakis, A., & Tsiaoussis, J	Current and Future Trends in Molecular Biomarkers for Diagnostic, Prognostic, and Predictive Purposes in Non-Melanoma Skin Cancer	miR-365,	up		squamous cell carcinoma	skin cancers
Nikolouzakis, T. K., Falzone, L., Lasithiotakis, K., Krüger-Krasagakis, S., Kalogeraki, A., Sifaki, M., Spandidos, D. A., Chrysos, E., Tsatsakis, A., & Tsiaoussis, J	Current and Future Trends in Molecular Biomarkers for Diagnostic, Prognostic, and Predictive Purposes in Non-Melanoma Skin Cancer	miR-31,	up		squamous cell carcinoma	skin cancers
Nikolouzakis, T. K., Falzone, L., Lasithiotakis, K., Krüger-Krasagakis, S., Kalogeraki, A., Sifaki, M., Spandidos, D. A., Chrysos, E., Tsatsakis, A., & Tsiaoussis, J	Current and Future Trends in Molecular Biomarkers for Diagnostic, Prognostic, and Predictive Purposes in Non-Melanoma Skin Cancer	miR-135b,	up		squamous cell carcinoma	skin cancers
Nikolouzakis, T. K., Falzone, L., Lasithiotakis, K., Krüger-Krasagakis, S., Kalogeraki, A., Sifaki, M., Spandidos, D. A., Chrysos, E., Tsatsakis, A., & Tsiaoussis, J	Current and Future Trends in Molecular Biomarkers for Diagnostic, Prognostic, and Predictive Purposes in Non-Melanoma Skin Cancer	miR-424,	up		squamous cell carcinoma	skin cancers
Nikolouzakis, T. K., Falzone, L., Lasithiotakis, K., Krüger-Krasagakis, S., Kalogeraki, A., Sifaki, M., Spandidos, D. A., Chrysos, E., Tsatsakis, A., & Tsiaoussis, J	Current and Future Trends in Molecular Biomarkers for Diagnostic, Prognostic, and Predictive Purposes in Non-Melanoma Skin Cancer	miR-320,	up		squamous cell carcinoma	skin cancers
Nikolouzakis, T. K., Falzone, L., Lasithiotakis, K., Krüger-Krasagakis, S., Kalogeraki, A., Sifaki, M., Spandidos, D. A., Chrysos, E., Tsatsakis, A., & Tsiaoussis, J	Current and Future Trends in Molecular Biomarkers for Diagnostic, Prognostic, and Predictive Purposes in Non-Melanoma Skin Cancer	miR-222	up		squamous cell carcinoma	skin cancers
Nikolouzakis, T. K., Falzone, L., Lasithiotakis, K., Krüger-Krasagakis, S., Kalogeraki, A., Sifaki, M., Spandidos, D. A., Chrysos, E., Tsatsakis, A., & Tsiaoussis, J	Current and Future Trends in Molecular Biomarkers for Diagnostic, Prognostic, and Predictive Purposes in Non-Melanoma Skin Cancer	miR-15a,	up		squamous cell carcinoma	skin cancers
Nikolouzakis, T. K., Falzone, L., Lasithiotakis, K., Krüger-Krasagakis, S., Kalogeraki, A., Sifaki, M., Spandidos, D. A., Chrysos, E., Tsatsakis, A., & Tsiaoussis, J	Current and Future Trends in Molecular Biomarkers for Diagnostic, Prognostic, and Predictive Purposes in Non-Melanoma Skin Cancer	miR-142	up		squamous cell carcinoma	skin cancers
Nikolouzakis, T. K., Falzone, L., Lasithiotakis, K., Krüger-Krasagakis, S., Kalogeraki, A., Sifaki, M., Spandidos, D. A., Chrysos, E., Tsatsakis, A., & Tsiaoussis, J	Current and Future Trends in Molecular Biomarkers for Diagnostic, Prognostic, and Predictive Purposes in Non-Melanoma Skin Cancer	miR-186	up		squamous cell carcinoma	skin cancers
Nikolouzakis, T. K., Falzone, L., Lasithiotakis, K., Krüger-Krasagakis, S., Kalogeraki, A., Sifaki, M., Spandidos, D. A., Chrysos, E., Tsatsakis, A., & Tsiaoussis, J	Current and Future Trends in Molecular Biomarkers for Diagnostic, Prognostic, and Predictive Purposes in Non-Melanoma Skin Cancer	miR-20a,	down		squamous cell carcinoma	skin cancers
Nikolouzakis, T. K., Falzone, L., Lasithiotakis, K., Krüger-Krasagakis, S., Kalogeraki, A., Sifaki, M., Spandidos, D. A., Chrysos, E., Tsatsakis, A., & Tsiaoussis, J	Current and Future Trends in Molecular Biomarkers for Diagnostic, Prognostic, and Predictive Purposes in Non-Melanoma Skin Cancer	miR-203,	down		squamous cell carcinoma	skin cancers
Nikolouzakis, T. K., Falzone, L., Lasithiotakis, K., Krüger-Krasagakis, S., Kalogeraki, A., Sifaki, M., Spandidos, D. A., Chrysos, E., Tsatsakis, A., & Tsiaoussis, J	Current and Future Trends in Molecular Biomarkers for Diagnostic, Prognostic, and Predictive Purposes in Non-Melanoma Skin Cancer	miR-181a, miR-125b, miR-34a,	down		squamous cell carcinoma	skin cancers
Nikolouzakis, T. K., Falzone, L., Lasithiotakis, K., Krüger-Krasagakis, S., Kalogeraki, A., Sifaki, M., Spandidos, D. A., Chrysos, E., Tsatsakis, A., & Tsiaoussis, J	Current and Future Trends in Molecular Biomarkers for Diagnostic, Prognostic, and Predictive Purposes in Non-Melanoma Skin Cancer	miR-148a, miR-214,	down		squamous cell carcinoma	skin cancers
Nikolouzakis, T. K., Falzone, L., Lasithiotakis, K., Krüger-Krasagakis, S., Kalogeraki, A., Sifaki, M., Spandidos, D. A., Chrysos, E., Tsatsakis, A., & Tsiaoussis, J	Current and Future Trends in Molecular Biomarkers for Diagnostic, Prognostic, and Predictive Purposes in Non-Melanoma Skin Cancer	miR-124,	down		squamous cell carcinoma	skin cancers
Nikolouzakis, T. K., Falzone, L., Lasithiotakis, K., Krüger-Krasagakis, S., Kalogeraki, A., Sifaki, M., Spandidos, D. A., Chrysos, E., Tsatsakis, A., & Tsiaoussis, J	Current and Future Trends in Molecular Biomarkers for Diagnostic, Prognostic, and Predictive Purposes in Non-Melanoma Skin Cancer	miR-204,	down		squamous cell carcinoma	skin cancers
Nikolouzakis, T. K., Falzone, L., Lasithiotakis, K., Krüger-Krasagakis, S., Kalogeraki, A., Sifaki, M., Spandidos, D. A., Chrysos, E., Tsatsakis, A., & Tsiaoussis, J	Current and Future Trends in Molecular Biomarkers for Diagnostic, Prognostic, and Predictive Purposes in Non-Melanoma Skin Cancer	miR-199a	down		squamous cell carcinoma	skin cancers
Nikolouzakis, T. K., Falzone, L., Lasithiotakis, K., Krüger-Krasagakis, S., Kalogeraki, A., Sifaki, M., Spandidos, D. A., Chrysos, E., Tsatsakis, A., & Tsiaoussis, J	Current and Future Trends in Molecular Biomarkers for Diagnostic, Prognostic, and Predictive Purposes in Non-Melanoma Skin Cancer	miR-205	up		squamous cell carcinoma	skin cancers
Nikolouzakis, T. K., Falzone, L., Lasithiotakis, K., Krüger-Krasagakis, S., Kalogeraki, A., Sifaki, M., Spandidos, D. A., Chrysos, E., Tsatsakis, A., & Tsiaoussis, J	Current and Future Trends in Molecular Biomarkers for Diagnostic, Prognostic, and Predictive Purposes in Non-Melanoma Skin Cancer	miR-221	up		squamous cell carcinoma	skin cancers
Nikolouzakis, T. K., Falzone, L., Lasithiotakis, K., Krüger-Krasagakis, S., Kalogeraki, A., Sifaki, M., Spandidos, D. A., Chrysos, E., Tsatsakis, A., & Tsiaoussis, J	Current and Future Trends in Molecular Biomarkers for Diagnostic, Prognostic, and Predictive Purposes in Non-Melanoma Skin Cancer	miR-502-3p,	up		Merkel cell carcinoma	skin cancers
Nikolouzakis, T. K., Falzone, L., Lasithiotakis, K., Krüger-Krasagakis, S., Kalogeraki, A., Sifaki, M., Spandidos, D. A., Chrysos, E., Tsatsakis, A., & Tsiaoussis, J	Current and Future Trends in Molecular Biomarkers for Diagnostic, Prognostic, and Predictive Purposes in Non-Melanoma Skin Cancer	miR-9,	up		Merkel cell carcinoma	skin cancers
Nikolouzakis, T. K., Falzone, L., Lasithiotakis, K., Krüger-Krasagakis, S., Kalogeraki, A., Sifaki, M., Spandidos, D. A., Chrysos, E., Tsatsakis, A., & Tsiaoussis, J	Current and Future Trends in Molecular Biomarkers for Diagnostic, Prognostic, and Predictive Purposes in Non-Melanoma Skin Cancer	miR-7,	up		Merkel cell carcinoma	skin cancers
Nikolouzakis, T. K., Falzone, L., Lasithiotakis, K., Krüger-Krasagakis, S., Kalogeraki, A., Sifaki, M., Spandidos, D. A., Chrysos, E., Tsatsakis, A., & Tsiaoussis, J	Current and Future Trends in Molecular Biomarkers for Diagnostic, Prognostic, and Predictive Purposes in Non-Melanoma Skin Cancer	miR-340	up		Merkel cell carcinoma	skin cancers
Nikolouzakis, T. K., Falzone, L., Lasithiotakis, K., Krüger-Krasagakis, S., Kalogeraki, A., Sifaki, M., Spandidos, D. A., Chrysos, E., Tsatsakis, A., & Tsiaoussis, J	Current and Future Trends in Molecular Biomarkers for Diagnostic, Prognostic, and Predictive Purposes in Non-Melanoma Skin Cancer	miR-182,	up		Merkel cell carcinoma	skin cancers
Nikolouzakis, T. K., Falzone, L., Lasithiotakis, K., Krüger-Krasagakis, S., Kalogeraki, A., Sifaki, M., Spandidos, D. A., Chrysos, E., Tsatsakis, A., & Tsiaoussis, J	Current and Future Trends in Molecular Biomarkers for Diagnostic, Prognostic, and Predictive Purposes in Non-Melanoma Skin Cancer	miR-190b,	up		Merkel cell carcinoma	skin cancers
Nikolouzakis, T. K., Falzone, L., Lasithiotakis, K., Krüger-Krasagakis, S., Kalogeraki, A., Sifaki, M., Spandidos, D. A., Chrysos, E., Tsatsakis, A., & Tsiaoussis, J	Current and Future Trends in Molecular Biomarkers for Diagnostic, Prognostic, and Predictive Purposes in Non-Melanoma Skin Cancer	miR-873,	up		Merkel cell carcinoma	skin cancers
Nikolouzakis, T. K., Falzone, L., Lasithiotakis, K., Krüger-Krasagakis, S., Kalogeraki, A., Sifaki, M., Spandidos, D. A., Chrysos, E., Tsatsakis, A., & Tsiaoussis, J	Current and Future Trends in Molecular Biomarkers for Diagnostic, Prognostic, and Predictive Purposes in Non-Melanoma Skin Cancer	miR-183	up		Merkel cell carcinoma	skin cancers
Nikolouzakis, T. K., Falzone, L., Lasithiotakis, K., Krüger-Krasagakis, S., Kalogeraki, A., Sifaki, M., Spandidos, D. A., Chrysos, E., Tsatsakis, A., & Tsiaoussis, J	Current and Future Trends in Molecular Biomarkers for Diagnostic, Prognostic, and Predictive Purposes in Non-Melanoma Skin Cancer	miR-3170,	down		Merkel cell carcinoma	skin cancers
Nikolouzakis, T. K., Falzone, L., Lasithiotakis, K., Krüger-Krasagakis, S., Kalogeraki, A., Sifaki, M., Spandidos, D. A., Chrysos, E., Tsatsakis, A., & Tsiaoussis, J	Current and Future Trends in Molecular Biomarkers for Diagnostic, Prognostic, and Predictive Purposes in Non-Melanoma Skin Cancer	miR-125b,	down		Merkel cell carcinoma	skin cancers
Nikolouzakis, T. K., Falzone, L., Lasithiotakis, K., Krüger-Krasagakis, S., Kalogeraki, A., Sifaki, M., Spandidos, D. A., Chrysos, E., Tsatsakis, A., & Tsiaoussis, J	Current and Future Trends in Molecular Biomarkers for Diagnostic, Prognostic, and Predictive Purposes in Non-Melanoma Skin Cancer	miR-374c	down		Merkel cell carcinoma	skin cancers
Nikolouzakis, T. K., Falzone, L., Lasithiotakis, K., Krüger-Krasagakis, S., Kalogeraki, A., Sifaki, M., Spandidos, D. A., Chrysos, E., Tsatsakis, A., & Tsiaoussis, J	Current and Future Trends in Molecular Biomarkers for Diagnostic, Prognostic, and Predictive Purposes in Non-Melanoma Skin Cancer	miR-182,	down			skin cancers
Nikolouzakis, T. K., Falzone, L., Lasithiotakis, K., Krüger-Krasagakis, S., Kalogeraki, A., Sifaki, M., Spandidos, D. A., Chrysos, E., Tsatsakis, A., & Tsiaoussis, J	Current and Future Trends in Molecular Biomarkers for Diagnostic, Prognostic, and Predictive Purposes in Non-Melanoma Skin Cancer	miR-183,	down			skin cancers
Nikolouzakis, T. K., Falzone, L., Lasithiotakis, K., Krüger-Krasagakis, S., Kalogeraki, A., Sifaki, M., Spandidos, D. A., Chrysos, E., Tsatsakis, A., & Tsiaoussis, J	Current and Future Trends in Molecular Biomarkers for Diagnostic, Prognostic, and Predictive Purposes in Non-Melanoma Skin Cancer	miR-190b,	down			skin cancers
Nikolouzakis, T. K., Falzone, L., Lasithiotakis, K., Krüger-Krasagakis, S., Kalogeraki, A., Sifaki, M., Spandidos, D. A., Chrysos, E., Tsatsakis, A., & Tsiaoussis, J	Current and Future Trends in Molecular Biomarkers for Diagnostic, Prognostic, and Predictive Purposes in Non-Melanoma Skin Cancer	miR-340	down			skin cancers
Nikolouzakis, T. K., Falzone, L., Lasithiotakis, K., Krüger-Krasagakis, S., Kalogeraki, A., Sifaki, M., Spandidos, D. A., Chrysos, E., Tsatsakis, A., & Tsiaoussis, J	Current and Future Trends in Molecular Biomarkers for Diagnostic, Prognostic, and Predictive Purposes in Non-Melanoma Skin Cancer	miR-30a	up			skin cancers
Nikolouzakis, T. K., Falzone, L., Lasithiotakis, K., Krüger-Krasagakis, S., Kalogeraki, A., Sifaki, M., Spandidos, D. A., Chrysos, E., Tsatsakis, A., & Tsiaoussis, J	Current and Future Trends in Molecular Biomarkers for Diagnostic, Prognostic, and Predictive Purposes in Non-Melanoma Skin Cancer	miR-190b,	up			skin cancers
Nikolouzakis, T. K., Falzone, L., Lasithiotakis, K., Krüger-Krasagakis, S., Kalogeraki, A., Sifaki, M., Spandidos, D. A., Chrysos, E., Tsatsakis, A., & Tsiaoussis, J	Current and Future Trends in Molecular Biomarkers for Diagnostic, Prognostic, and Predictive Purposes in Non-Melanoma Skin Cancer	miR-142-3p,	up			skin cancers
Nikolouzakis, T. K., Falzone, L., Lasithiotakis, K., Krüger-Krasagakis, S., Kalogeraki, A., Sifaki, M., Spandidos, D. A., Chrysos, E., Tsatsakis, A., & Tsiaoussis, J	Current and Future Trends in Molecular Biomarkers for Diagnostic, Prognostic, and Predictive Purposes in Non-Melanoma Skin Cancer	miR-1539	up			skin cancers
[truncated: 7 more rows]

## Sheet: Hepatobiliary cancers
authors	article title	miRNA	upregulated/downregulated	sample type	comments	type of review	pubmed link	cancer type
[truncated: 142 more rows]

[truncated: 17 more sheets: bone cancers, Urologic cancers, breast cancers, lung cancers, female genital neoplasms, male genital neoplasms, heart cancers, head and neck cancers, eye cancers, pancreatic cancers, Alzheimers, Parkinsons, ALS, huntingtons, Stroke, TBI, seizures]
